# Supplementary material for: An apparent-time study of an ongoing sound change in Seoul Korean: A prosodic account
Source: PLoS One. 2020 Oct 22;15(10):e0240682. doi: 10.1371/journal.pone.0240682 (PMC7580931; doi:10.1371/journal.pone.0240682)
Supplement: S1 Data — (UT8) [file pone.0240682.s002.ut8]

Filename	Speaker	Item	TargetWord	Gender	Age	C-type	Focus	PhraseBoundary	Repetition	VOT	F0_Hz_25%point	F0_Hz_50%point	F0_St_25%point	F0_St_50%point	PercentageVoicing-in-Closure
OF01_1_타도_Asp_Fo_IP_Wdi_1	OF01	1	타도	F	older	Asp	Fo	IPi	1	88.349	372.4	373.8	22.8	22.8	0
OF01_1_타도_Asp_Fo_IP_Wdi_2	OF01	1	타도	F	older	Asp	Fo	IPi	2	89.657	357.1	364.1	22	22.4	0
OF01_12_다산_Len_Unf_Wd_Wdi_1	OF01	12	다산	F	older	Len	Unf	IPm	1	17.408	213	204.4	13.1	12.4	100
OF01_12_다산_Len_Unf_Wd_Wdi_2	OF01	12	다산	F	older	Len	Unf	IPm	2	21.832	196.8	194.6	11.7	11.5	0
OF01_13_타원_Asp_Fo_IP_Wdi_1	OF01	13	타원	F	older	Asp	Fo	IPi	1	90.891	358.2	361.4	22.1	22.2	0
OF01_14_타원_Asp_Fo_Wd_Wdi_2	OF01	14	타원	F	older	Asp	Fo	IPm	2	104.452	318	326.5	20	20.5	0
OF01_16_다원_Len_Unf_Wd_Wdi_1	OF01	16	다원	F	older	Len	Unf	IPm	1	13.186	182.3	181.4	10.4	10.3	100
OF01_16_다원_Len_Unf_Wd_Wdi_2	OF01	16	다원	F	older	Len	Unf	IPm	2	14.393	197.6	194.6	11.8	11.5	100
OF01_17_타작_Asp_Fo_IP_Wdi_1	OF01	17	타작	F	older	Asp	Fo	IPi	1	136.228	410.4	411.8	24.4	24.5	0
OF01_17_타작_Asp_Fo_IP_Wdi_2	OF01	17	타작	F	older	Asp	Fo	IPi	2	94.872	365.4	372.4	22.4	22.8	0
OF01_18_타작_Asp_Fo_Wd_Wdi_2	OF01	18	타작	F	older	Asp	Fo	IPm	2	90.52	329.9	331.9	20.7	20.8	0
OF01_2_타도_Asp_Fo_Wd_Wdi_1	OF01	2	타도	F	older	Asp	Fo	IPm	1	105.273	363.5	363.8	22.3	22.4	0
OF01_2_타도_Asp_Fo_Wd_Wdi_2	OF01	2	타도	F	older	Asp	Fo	IPm	2	79.241	347.1	350.7	21.5	21.7	0
OF01_20_다작_Len_Unf_Wd_Wdi_1	OF01	20	다작	F	older	Len	Unf	IPm	1	15.339	203.2	196.1	12.3	11.7	100
OF01_20_다작_Len_Unf_Wd_Wdi_2	OF01	20	다작	F	older	Len	Unf	IPm	2	19.569	190.2	186.7	11.1	10.8	0
OF01_23_단도_Len_Unf_IP_Wdi_1	OF01	23	단도	F	older	Len	Unf	IPi	1	34.323	176.9	179.8	9.9	10.2	0
OF01_23_단도_Len_Unf_IP_Wdi_2	OF01	23	단도	F	older	Len	Unf	IPi	2	24.094	185	183.8	10.7	10.5	0
OF01_24_단도_Len_Unf_Wd_Wdi_1	OF01	24	단도	F	older	Len	Unf	IPm	1	0	226.7	223.3	14.2	13.9	100
OF01_24_단도_Len_Unf_Wd_Wdi_2	OF01	24	단도	F	older	Len	Unf	IPm	2	0	190.8	190	11.2	11.1	0
OF01_26_탄소_Asp_Fo_Wd_Wdi_1	OF01	26	탄소	F	older	Asp	Fo	IPm	1	67.499	328.8	334.9	20.6	20.9	0
OF01_27_단소_Len_Unf_IP_Wdi_1	OF01	27	단소	F	older	Len	Unf	IPi	1	60.472	183.8	183.2	10.5	10.5	0
OF01_27_단소_Len_Unf_IP_Wdi_2	OF01	27	단소	F	older	Len	Unf	IPi	2	72.267	175.8	174.4	9.8	9.6	0
OF01_28_단소_Len_Unf_Wd_Wdi_1	OF01	28	단소	F	older	Len	Unf	IPm	1	0	202.3	193.4	12.2	11.4	100
OF01_28_단소_Len_Unf_Wd_Wdi_2	OF01	28	단소	F	older	Len	Unf	IPm	2	13.137	193.2	191.8	11.4	11.3	0
OF01_29_탄식_Asp_Fo_IP_Wdi_1	OF01	29	탄식	F	older	Asp	Fo	IPi	1	91.468	370.3	374.6	22.7	22.9	0
OF01_29_탄식_Asp_Fo_IP_Wdi_2	OF01	29	탄식	F	older	Asp	Fo	IPi	2	82.91	354.6	363.1	21.9	22.3	0
OF01_3_다도_Len_Unf_IP_Wdi_1	OF01	3	다도	F	older	Len	Unf	IPi	1	26.826	180	181.4	10.2	10.3	0
OF01_32_단식_Len_Unf_Wd_Wdi_1	OF01	32	단식	F	older	Len	Unf	IPm	1	17.388	192.9	188.5	11.4	11	0
OF01_32_단식_Len_Unf_Wd_Wdi_2	OF01	32	단식	F	older	Len	Unf	IPm	2	18.771	186.5	181.1	10.8	10.3	0
OF01_33_다도_Len_Fo_IP_Wdi_2	OF01	33	다도	F	older	Len	Fo	IPi	2	96.837	186.5	186.2	10.8	10.8	0
OF01_34_다도_Len_Fo_Wd_Wdi_1	OF01	34	다도	F	older	Len	Fo	IPm	1	80.797	187.8	184.7	10.9	10.6	0
OF01_34_다도_Len_Fo_Wd_Wdi_2	OF01	34	다도	F	older	Len	Fo	IPm	2	96.351	199.4	196.8	11.9	11.7	0
OF01_35_타도_Asp_Unf_IP_Wdi_2	OF01	35	타도	F	older	Asp	Unf	IPi	2	48.716	204.9	210.2	12.4	12.9	0
OF01_36_타도_Asp_Unf_Wd_Wdi_2	OF01	36	타도	F	older	Asp	Unf	IPm	2	21.526	194.2	192.6	11.5	11.3	0
OF01_37_다락_Len_Fo_IP_Wdi_2	OF01	37	다락	F	older	Len	Fo	IPi	2	88.134	182	188.7	10.4	11	0
OF01_38_다락_Len_Fo_Wd_Wdi_2	OF01	38	다락	F	older	Len	Fo	IPm	2	88.794	171.5	170.2	9.3	9.2	0
OF01_39_타락_Asp_Unf_IP_Wd_1	OF01	39	타락	F	older	Asp	Unf	IPi	1	82.442	216.4	214.5	13.4	13.2	0
OF01_39_타락_Asp_Unf_IP_Wdi_2	OF01	39	타락	F	older	Asp	Unf	IPi	2	27.336	192	193.3	11.3	11.4	0
OF01_4_다도_Len_Unf_Wd_Wdi_1	OF01	4	다도	F	older	Len	Unf	IPm	1	0	212.1	202.2	13	12.2	100
OF01_4_다도_Len_Unf_Wd_Wdi_2	OF01	4	다도	F	older	Len	Unf	IPm	2	18.331	188.2	187.3	10.9	10.9	0
OF01_40_타락_Asp_Unf_Wd_Wdi_2	OF01	40	타락	F	older	Asp	Unf	IPm	2	27.507	183.8	181.7	10.5	10.3	0
OF01_44_타산_Asp_Unf_Wd_Wdi_1	OF01	44	타산	F	older	Asp	Unf	IPm	1	20.083	242.7	236	15.4	14.9	100
OF01_44_타산_Asp_Unf_Wd_Wdi_2	OF01	44	타산	F	older	Asp	Unf	IPm	2	18.311	190.7	187.2	11.2	10.9	0
OF01_49_다작_Len_Fo_IP_Wdi_1	OF01	49	다작	F	older	Len	Fo	IPi	1	80.934	193.8	189.8	11.5	11.1	0
OF01_5_타락_Asp_Fo_IP_Wdi_1	OF01	5	타락	F	older	Asp	Fo	IPi	1	83.541	382	388.5	23.2	23.5	0
OF01_5_타락_Asp_Fo_IP_Wdi_2	OF01	5	타락	F	older	Asp	Fo	IPi	2	79.954	354.9	368	21.9	22.6	0
OF01_50_다작_Len_Fo_Wd_Wdi_1	OF01	50	다작	F	older	Len	Fo	IPm	1	93.907	179.6	179.6	10.1	10.1	0
OF01_51_타작_Asp_Unf_IP_Wdi_1	OF01	51	타작	F	older	Asp	Unf	IPi	1	52.712	287.8	283.9	18.3	18.1	0
OF01_52_타작_Asp_Unf_Wd_Wdi_1	OF01	52	타작	F	older	Asp	Unf	IPm	1	19.749	212.7	204	13.1	12.3	0
OF01_53_단도_Len_Fo_IP_Wdi_2	OF01	53	단도	F	older	Len	Fo	IPi	2	76.887	183.5	180.6	10.5	10.2	0
OF01_55_탄도_Asp_Unf_IP_Wdi_2	OF01	55	탄도	F	older	Asp	Unf	IPi	2	64.331	310.7	312.9	19.6	19.7	0
OF01_57_단소_Len_Fo_IP_Wdi_1	OF01	57	단소	F	older	Len	Fo	IPi	1	80.98	195.5	193.8	11.6	11.5	0
OF01_59_탄소_Asp_Unf_IP_Wdi_2	OF01	59	탄소	F	older	Asp	Unf	IPi	2	31.011	223.2	221.9	13.9	13.8	0
OF01_6_타락_Asp_Fo_Wd_Wdi_1	OF01	6	타락	F	older	Asp	Fo	IPm	1	96.321	315.1	335.5	19.9	21	0
OF01_6_타락_Asp_Fo_Wd_Wdi_2	OF01	6	타락	F	older	Asp	Fo	IPm	2	101.299	357.9	370.2	22.1	22.7	0
OF01_60_탄소_Asp_Unf_Wd_Wdi_1	OF01	60	탄소	F	older	Asp	Unf	IPm	1	20.912	208.1	202.8	12.7	12.2	32.5938646
OF01_61_단식_Len_Fo_IP_Wdi_2	OF01	61	단식	F	older	Len	Fo	IPi	2	70.436	191.3	189.6	11.2	11.1	0
OF01_7_다락_Len_Unf_IP_Wdi_2	OF01	7	다락	F	older	Len	Unf	IPi	2	26.742	172.2	172.8	9.4	9.5	0
OF01_8_다락_Len_Unf_Wd_Wdi_1	OF01	8	다락	F	older	Len	Unf	IPm	1	10.915	203	196.8	12.3	11.7	100
OF01_8_다락_Len_Unf_Wd_Wdi_2	OF01	8	다락	F	older	Len	Unf	IPm	2	14.117	201.9	200.8	12.2	12.1	100
OF01_9_타산_Asp_Fo_IP_Wdi_1	OF01	9	타산	F	older	Asp	Fo	IPi	1	82.401	363.9	367.7	22.4	22.5	0
OF01_9_타산_Asp_Fo_IP_Wdi_2	OF01	9	타산	F	older	Asp	Fo	IPi	2	90.091	381	385.3	23.2	23.4	0
OF02_1_타도_Asp_Fo_IP_Wdi_1	OF02	1	타도	F	older	Asp	Fo	IPi	1	84.469	342.8	348.1	21.3	21.6	0
OF02_1_타도_Asp_Fo_IP_Wdi_2	OF02	1	타도	F	older	Asp	Fo	IPi	2	75.339	335.1	335.9	20.9	21	0
OF02_10_타산_Asp_Fo_Wd_Wdi_1	OF02	10	타산	F	older	Asp	Fo	IPm	1	75.63	332.1	336.4	20.8	21	0
OF02_10_타산_Asp_Fo_Wd_Wdi_2	OF02	10	타산	F	older	Asp	Fo	IPm	2	99.92	307.8	310.9	19.5	19.6	35.4764938
OF02_11_다산_Len_Unf_IP_Wdi_2	OF02	11	다산	F	older	Len	Unf	IPi	2	60.188	200.7	198.1	12.1	11.8	0
OF02_12_다산_Len_Unf_Wd_Wdi_1	OF02	12	다산	F	older	Len	Unf	IPm	1	6.861	211.9	209.4	13	12.8	0
OF02_12_다산_Len_Unf_Wd_Wdi_2	OF02	12	다산	F	older	Len	Unf	IPm	2	0	218.5	212.5	13.5	13	100
OF02_13_타원_Asp_Fo_IP_Wdi_1	OF02	13	타원	F	older	Asp	Fo	IPi	1	96.888	307.8	309	19.5	19.5	0
OF02_13_타원_Asp_Fo_IP_Wdi_2	OF02	13	타원	F	older	Asp	Fo	IPi	2	83.13	326.8	327.1	20.5	20.5	0
OF02_14_타원_Asp_Fo_Wd_Wdi_1	OF02	14	타원	F	older	Asp	Fo	IPm	1	95.406	323.1	327.4	20.3	20.5	0
OF02_14_타원_Asp_Fo_Wd_Wdi_2	OF02	14	타원	F	older	Asp	Fo	IPm	2	88.486	339.1	336.5	21.1	21	0
OF02_15_다원_Len_Unf_IP_Wdi_1	OF02	15	다원	F	older	Len	Unf	IPi	1	44.684	178.2	180.3	10	10.2	0
OF02_15_다원_Len_Unf_IP_Wdi_2	OF02	15	다원	F	older	Len	Unf	IPi	2	47.968	202.7	205.4	12.2	12.5	0
OF02_16_다원_Len_Unf_Wd_Wdi_1	OF02	16	다원	F	older	Len	Unf	IPm	1	0	205	201.9	12.4	12.2	100
OF02_16_다원_Len_Unf_Wd_Wdi_2	OF02	16	다원	F	older	Len	Unf	IPm	2	11.005	206.5	205.3	12.6	12.5	100
OF02_17_타작_Asp_Fo_IP_Wdi_1	OF02	17	타작	F	older	Asp	Fo	IPi	1	92.102	334.9	338.5	20.9	21.1	0
OF02_17_타작_Asp_Fo_IP_Wdi_2	OF02	17	타작	F	older	Asp	Fo	IPi	2	68.086	343.8	342.6	21.4	21.3	0
OF02_18_타작_Asp_Fo_Wd_Wdi_1	OF02	18	타작	F	older	Asp	Fo	IPm	1	80.989	349.9	352.1	21.7	21.8	0
OF02_18_타작_Asp_Fo_Wd_Wdi_2	OF02	18	타작	F	older	Asp	Fo	IPm	2	80.437	325.3	322.8	20.4	20.3	0
OF02_19_다작_Len_Unf_IP_Wdi_1	OF02	19	다작	F	older	Len	Unf	IPi	1	46.068	186.4	181.1	10.8	10.3	0
OF02_19_다작_Len_Unf_IP_Wdi_2	OF02	19	다작	F	older	Len	Unf	IPi	2	58.627	198.1	198.7	11.8	11.9	0
OF02_2_타도_Asp_Fo_Wd_Wdi_1	OF02	2	타도	F	older	Asp	Fo	IPm	1	104.515	313.6	315.3	19.8	19.9	0
OF02_2_타도_Asp_Fo_Wd_Wdi_2	OF02	2	타도	F	older	Asp	Fo	IPm	2	93.147	346.6	341.8	21.5	21.3	0
OF02_20_다작_Len_Unf_Wd_Wdi_1	OF02	20	다작	F	older	Len	Unf	IPm	1	0	220.5	218.6	13.7	13.5	100
OF02_20_다작_Len_Unf_Wd_Wdi_2	OF02	20	다작	F	older	Len	Unf	IPm	2	0	207	204.2	12.6	12.4	100
OF02_21_탄도_Asp_Fo_IP_Wdi_1	OF02	21	탄도	F	older	Asp	Fo	IPi	1	93.887	359.5	361.1	22.2	22.2	0
OF02_21_탄도_Asp_Fo_IP_Wdi_2	OF02	21	탄도	F	older	Asp	Fo	IPi	2	85.369	368.5	367.6	22.6	22.5	0
OF02_22_탄도_Asp_Fo_Wd_Wdi_1	OF02	22	탄도	F	older	Asp	Fo	IPm	1	86.79	359.5	360.3	22.2	22.2	0
OF02_22_탄도_Asp_Fo_Wd_Wdi_2	OF02	22	탄도	F	older	Asp	Fo	IPm	2	81.496	353.9	353.5	21.9	21.9	28.5154882
OF02_23_단도_Len_Unf_IP_Wdi_1	OF02	23	단도	F	older	Len	Unf	IPi	1	46.256	190.9	186	11.2	10.7	0
OF02_23_단도_Len_Unf_IP_Wdi_2	OF02	23	단도	F	older	Len	Unf	IPi	2	46.984	189.2	185.9	11	10.7	0
OF02_24_단도_Len_Unf_Wd_Wdi_1	OF02	24	단도	F	older	Len	Unf	IPm	1	0	198.4	198.3	11.9	11.9	100
OF02_24_단도_Len_Unf_Wd_Wdi_2	OF02	24	단도	F	older	Len	Unf	IPm	2	0	201.9	198.8	12.2	11.9	100
OF02_25_탄소_Asp_Fo_IP_Wdi_1	OF02	25	탄소	F	older	Asp	Fo	IPi	1	88.662	366.1	372.4	22.5	22.8	0
OF02_25_탄소_Asp_Fo_IP_Wdi_2	OF02	25	탄소	F	older	Asp	Fo	IPi	2	81.894	341.3	349.7	21.3	21.7	0
OF02_26_탄소_Asp_Fo_Wd_Wdi_1	OF02	26	탄소	F	older	Asp	Fo	IPm	1	72.067	341.4	344.8	21.3	21.4	0
OF02_26_탄소_Asp_Fo_Wd_Wdi_2	OF02	26	탄소	F	older	Asp	Fo	IPm	2	39.976	316.8	338.5	20	21.1	46.6770475
OF02_27_단소_Len_Unf_IP_Wdi_1	OF02	27	단소	F	older	Len	Unf	IPi	1	56.054	188.7	190	11	11.1	0
OF02_27_단소_Len_Unf_IP_Wdi_2	OF02	27	단소	F	older	Len	Unf	IPi	2	67.719	210.3	206.5	12.9	12.6	0
OF02_28_단소_Len_Unf_Wd_Wdi_1	OF02	28	단소	F	older	Len	Unf	IPm	1	0	207.4	207	12.6	12.6	100
OF02_28_단소_Len_Unf_Wd_Wdi_2	OF02	28	단소	F	older	Len	Unf	IPm	2	0	210.3	206.4	12.9	12.5	100
OF02_29_탄식_Asp_Fo_IP_Wdi_1	OF02	29	탄식	F	older	Asp	Fo	IPi	1	77.145	353.8	363.2	21.9	22.3	0
OF02_29_탄식_Asp_Fo_IP_Wdi_2	OF02	29	탄식	F	older	Asp	Fo	IPi	2	78.724	342.7	344.2	21.3	21.4	0
OF02_3_다도_Len_Unf_IP_Wdi_1	OF02	3	다도	F	older	Len	Unf	IPi	1	83.589	205.7	204.8	12.5	12.4	0
OF02_3_다도_Len_Unf_IP_Wdi_2	OF02	3	다도	F	older	Len	Unf	IPi	2	70.785	193.2	198.5	11.4	11.9	0
OF02_30_탄식_Asp_Fo_Wd_Wdi_1	OF02	30	탄식	F	older	Asp	Fo	IPm	1	73.609	296.6	300.7	18.8	19.1	32.2189628
OF02_30_탄식_Asp_Fo_Wd_Wdi_2	OF02	30	탄식	F	older	Asp	Fo	IPm	2	72.514	328.2	331.1	20.6	20.7	0
OF02_31_단식_Len_Unf_IP_Wdi_1	OF02	31	단식	F	older	Len	Unf	IPi	1	49.934	195.7	195.1	11.6	11.6	0
OF02_31_단식_Len_Unf_IP_Wdi_2	OF02	31	단식	F	older	Len	Unf	IPi	2	34.23	181.1	180.4	10.3	10.2	0
OF02_32_단식_Len_Unf_Wd_Wdi_1	OF02	32	단식	F	older	Len	Unf	IPm	1	0	212.3	207.5	13	12.6	100
OF02_32_단식_Len_Unf_Wd_Wdi_2	OF02	32	단식	F	older	Len	Unf	IPm	2	0	203.8	203.3	12.3	12.3	100
OF02_33_다도_Len_Fo_IP_Wdi_1	OF02	33	다도	F	older	Len	Fo	IPi	1	85.654	200	216.9	12	13.4	0
OF02_33_다도_Len_Fo_IP_Wdi_2	OF02	33	다도	F	older	Len	Fo	IPi	2	84.563	216.7	237.5	13.4	15	0
OF02_34_다도_Len_Fo_Wd_Wdi_1	OF02	34	다도	F	older	Len	Fo	IPm	1	97.455	240.2	240.5	15.2	15.2	0
OF02_34_다도_Len_Fo_Wd_Wdi_2	OF02	34	다도	F	older	Len	Fo	IPm	2	56.146	233.9	228.9	14.7	14.3	63.0135961
OF02_35_타도_Asp_Unf_IP_Wdi_1	OF02	35	타도	F	older	Asp	Unf	IPi	1	69.749	237.3	236.8	15	14.9	0
OF02_35_타도_Asp_Unf_IP_Wdi_2	OF02	35	타도	F	older	Asp	Unf	IPi	2	78.513	258.6	253.9	16.4	16.1	0
OF02_36_타도_Asp_Unf_Wd_Wdi_1	OF02	36	타도	F	older	Asp	Unf	IPm	1	74.222	202.5	204.2	12.2	12.4	40.4250967
OF02_36_타도_Asp_Unf_Wd_Wdi_2	OF02	36	타도	F	older	Asp	Unf	IPm	2	16.809	203.4	200.2	12.3	12	48.7182323
OF02_37_다락_Len_Fo_IP_Wdi_1	OF02	37	다락	F	older	Len	Fo	IPi	1	87.284	198.6	209.5	11.9	12.8	0
OF02_37_다락_Len_Fo_IP_Wdi_2	OF02	37	다락	F	older	Len	Fo	IPi	2	66.942	205.4	206.3	12.5	12.5	0
OF02_38_다락_Len_Fo_Wd_Wdi_1	OF02	38	다락	F	older	Len	Fo	IPm	1	95.686	221	222	13.7	13.8	0
OF02_38_다락_Len_Fo_Wd_Wdi_2	OF02	38	다락	F	older	Len	Fo	IPm	2	99.391	234.6	233.9	14.8	14.7	59.5248072
OF02_39_타락_Asp_Unf_IP_Wdi_1	OF02	39	타락	F	older	Asp	Unf	IPi	1	54.267	228.3	225	14.3	14	0
OF02_39_타락_Asp_Unf_IP_Wdi_2	OF02	39	타락	F	older	Asp	Unf	IPi	2	68.388	336.9	333.4	21	20.8	0
OF02_4_다도_Len_Unf_Wd_Wdi_1	OF02	4	다도	F	older	Len	Unf	IPm	1	9.377	195.1	194.8	11.6	11.5	100
OF02_4_다도_Len_Unf_Wd_Wdi_2	OF02	4	다도	F	older	Len	Unf	IPm	2	0	198.8	195.8	11.9	11.6	100
OF02_40_타락_Asp_Unf_Wd_Wdi_1	OF02	40	타락	F	older	Asp	Unf	IPm	1	27.627	205.5	202	12.5	12.2	45.98922
OF02_40_타락_Asp_Unf_Wd_Wdi_2	OF02	40	타락	F	older	Asp	Unf	IPm	2	37.261	228.1	222.9	14.3	13.9	36.9678322
OF02_41_다산_Len_Fo_IP_Wdi_1	OF02	41	다산	F	older	Len	Fo	IPi	1	89.822	192	205.3	11.3	12.5	0
OF02_41_다산_Len_Fo_IP_Wdi_2	OF02	41	다산	F	older	Len	Fo	IPi	2	68.759	199.2	205.4	11.9	12.5	0
OF02_42_다산_Len_Fo_Wd_Wdi_1	OF02	42	다산	F	older	Len	Fo	IPm	1	91.397	232.3	232.3	14.6	14.6	56.7561549
OF02_42_다산_Len_Fo_Wd_Wdi_2	OF02	42	다산	F	older	Len	Fo	IPm	2	96.198	225.2	220.7	14.1	13.7	57.8123304
OF02_43_타산_Asp_Unf_IP_Wdi_1	OF02	43	타산	F	older	Asp	Unf	IPi	1	55.747	257.3	250.4	16.4	15.9	0
OF02_43_타산_Asp_Unf_IP_Wdi_2	OF02	43	타산	F	older	Asp	Unf	IPi	2	70.283	273.1	270.4	17.4	17.2	0
OF02_44_타산_Asp_Unf_Wd_Wdi_1	OF02	44	타산	F	older	Asp	Unf	IPm	1	23.085	202.1	201.1	12.2	12.1	53.3504139
OF02_44_타산_Asp_Unf_Wd_Wdi_2	OF02	44	타산	F	older	Asp	Unf	IPm	2	25.445	215.4	209.5	13.3	12.8	35.9653779
OF02_45_다원_Len_Fo_IP_Wdi_1	OF02	45	다원	F	older	Len	Fo	IPi	1	99.729	209.2	213	12.8	13.1	0
OF02_45_다원_Len_Fo_IP_Wdi_2	OF02	45	다원	F	older	Len	Fo	IPi	2	77.011	186.5	192.5	10.8	11.3	0
OF02_46_다원_Len_Fo_Wd_Wdi_1	OF02	46	다원	F	older	Len	Fo	IPm	1	89.181	214.1	216.7	13.2	13.4	54.286134
OF02_46_다원_Len_Fo_Wd_Wdi_2	OF02	46	다원	F	older	Len	Fo	IPm	2	96.499	210.2	224.2	12.9	14	36.8422746
OF02_47_타원_Asp_Unf_IP_Wdi_1	OF02	47	타원	F	older	Asp	Unf	IPi	1	71.983	257.5	255.8	16.4	16.3	0
OF02_47_타원_Asp_Unf_IP_Wdi_2	OF02	47	타원	F	older	Asp	Unf	IPi	2	70.547	287.9	284.9	18.3	18.1	0
OF02_48_타원_Asp_Unf_Wd_Wdi_1	OF02	48	타원	F	older	Asp	Unf	IPm	1	18.554	204.3	197.9	12.4	11.8	35.603301
OF02_48_타원_Asp_Unf_Wd_Wdi_2	OF02	48	타원	F	older	Asp	Unf	IPm	2	55.149	195.9	197.5	11.6	11.8	39.8965312
OF02_49_다작_Len_Fo_IP_Wdi_1	OF02	49	다작	F	older	Len	Fo	IPi	1	76.176	204.9	222.2	12.4	13.8	0
OF02_49_다작_Len_Fo_IP_Wdi_2	OF02	49	다작	F	older	Len	Fo	IPi	2	74.494	216.3	225.6	13.4	14.1	0
OF02_5_타락_Asp_Fo_IP_Wdi_1	OF02	5	타락	F	older	Asp	Fo	IPi	1	89.144	331.3	332.1	20.7	20.8	0
OF02_5_타락_Asp_Fo_IP_Wdi_2	OF02	5	타락	F	older	Asp	Fo	IPi	2	94.121	345.7	345.4	21.5	21.5	0
OF02_50_다작_Len_Fo_Wd_Wdi_1	OF02	50	다작	F	older	Len	Fo	IPm	1	97.332	225.7	226.1	14.1	14.1	0
OF02_50_다작_Len_Fo_Wd_Wdi_2	OF02	50	다작	F	older	Len	Fo	IPm	2	99.803	204.4	204.8	12.4	12.4	0
OF02_51_타작_Asp_Unf_IP_Wdi_1	OF02	51	타작	F	older	Asp	Unf	IPi	1	58.532	227.6	226.2	14.2	14.1	0
OF02_51_타작_Asp_Unf_IP_Wdi_2	OF02	51	타작	F	older	Asp	Unf	IPi	2	78.71	280.5	276.5	17.9	17.6	0
OF02_52_타작_Asp_Unf_Wd_Wdi_1	OF02	52	타작	F	older	Asp	Unf	IPm	1	46.451	201.5	198.2	12.1	11.8	40.5700944
OF02_52_타작_Asp_Unf_Wd_Wdi_2	OF02	52	타작	F	older	Asp	Unf	IPm	2	43.341	208.8	206.6	12.7	12.6	38.4630024
OF02_53_단도_Len_Fo_IP_Wdi_1	OF02	53	단도	F	older	Len	Fo	IPi	1	66.706	197.9	200.6	11.8	12.1	0
OF02_53_단도_Len_Fo_IP_Wdi_2	OF02	53	단도	F	older	Len	Fo	IPi	2	78.733	189.1	192.4	11	11.3	0
OF02_54_단도_Len_Fo_Wd_Wdi_1	OF02	54	단도	F	older	Len	Fo	IPm	1	92.276	231.1	234.4	14.5	14.7	53.3148729
OF02_54_단도_Len_Fo_Wd_Wdi_2	OF02	54	단도	F	older	Len	Fo	IPm	2	54.38	249.8	255.2	15.8	16.2	100
OF02_55_탄도_Asp_Unf_IP_Wdi_1	OF02	55	탄도	F	older	Asp	Unf	IPi	1	59.139	269.2	268.5	17.1	17.1	0
OF02_55_탄도_Asp_Unf_IP_Wdi_2	OF02	55	탄도	F	older	Asp	Unf	IPi	2	57.505	254.5	255	16.2	16.2	0
OF02_56_탄도_Asp_Unf_Wd_Wdi_1	OF02	56	탄도	F	older	Asp	Unf	IPm	1	42.538	213	207.2	13.1	12.6	0
OF02_56_탄도_Asp_Unf_Wd_Wdi_2	OF02	56	탄도	F	older	Asp	Unf	IPm	2	39.302	224.5	221.8	14	13.8	50.0489483
OF02_57_단소_Len_Fo_IP_Wdi_1	OF02	57	단소	F	older	Len	Fo	IPi	1	70.314	173.3	180.4	9.5	10.2	0
OF02_57_단소_Len_Fo_IP_Wdi_2	OF02	57	단소	F	older	Len	Fo	IPi	2	80.049	206.4	206.2	12.5	12.5	0
OF02_58_단소_Len_Fo_Wd_Wdi_1	OF02	58	단소	F	older	Len	Fo	IPm	1	46.318	202.5	202.2	12.2	12.2	0
OF02_58_단소_Len_Fo_Wd_Wdi_2	OF02	58	단소	F	older	Len	Fo	IPm	2	69.192	193	188.3	11.4	11	0
OF02_59_탄소_Asp_Unf_IP_Wdi_1	OF02	59	탄소	F	older	Asp	Unf	IPi	1	56.993	206.5	201.9	12.6	12.2	0
OF02_59_탄소_Asp_Unf_IP_Wdi_2	OF02	59	탄소	F	older	Asp	Unf	IPi	2	50.173	283.5	279.4	18	17.8	0
OF02_6_타락_Asp_Fo_Wd_Wdi_1	OF02	6	타락	F	older	Asp	Fo	IPm	1	84.149	309.2	309.3	19.5	19.5	24.6477277
OF02_6_타락_Asp_Fo_Wd_Wdi_2	OF02	6	타락	F	older	Asp	Fo	IPm	2	82.522	323.7	323.1	20.3	20.3	0
OF02_60_탄소_Asp_Unf_Wd_Wdi_1	OF02	60	탄소	F	older	Asp	Unf	IPm	1	25.399	209.9	202.7	12.8	12.2	45.0343489
OF02_60_탄소_Asp_Unf_Wd_Wdi_2	OF02	60	탄소	F	older	Asp	Unf	IPm	2	25.303	204.7	201.3	12.4	12.1	0
OF02_61_단식_Len_Fo_IP_Wdi_1	OF02	61	단식	F	older	Len	Fo	IPi	1	74.307	214.2	218.3	13.2	13.5	0
OF02_61_단식_Len_Fo_IP_Wdi_2	OF02	61	단식	F	older	Len	Fo	IPi	2	57.439	209.1	207.8	12.8	12.7	0
OF02_62_단식_Len_Fo_Wd_Wdi_1	OF02	62	단식	F	older	Len	Fo	IPm	1	66.913	264.3	265.7	16.8	16.9	0
OF02_62_단식_Len_Fo_Wd_Wdi_2	OF02	62	단식	F	older	Len	Fo	IPm	2	78.218	224.1	220.9	14	13.7	0
OF02_63_탄식_Asp_Unf_IP_Wdi_1	OF02	63	탄식	F	older	Asp	Unf	IPi	1	73.026	306.7	306.7	19.4	19.4	0
OF02_63_탄식_Asp_Unf_IP_Wdi_2	OF02	63	탄식	F	older	Asp	Unf	IPi	2	61.037	307.3	305.5	19.4	19.3	0
OF02_64_탄식_Asp_Unf_Wd_Wdi_1	OF02	64	탄식	F	older	Asp	Unf	IPm	1	28.763	223	215.7	13.9	13.3	48.7923136
OF02_64_탄식_Asp_Unf_Wd_Wdi_2	OF02	64	탄식	F	older	Asp	Unf	IPm	2	20.729	203.5	198.8	12.3	11.9	0
OF02_7_다락_Len_Unf_IP_Wdi_1	OF02	7	다락	F	older	Len	Unf	IPi	1	66.216	214.4	209.7	13.2	12.8	0
OF02_8_다락_Len_Unf_Wd_Wdi_1	OF02	8	다락	F	older	Len	Unf	IPm	1	11.669	200.6	200.3	12.1	12	100
OF02_8_다락_Len_Unf_Wd_Wdi_2	OF02	8	다락	F	older	Len	Unf	IPm	2	9.152	210.9	209.3	12.9	12.8	100
OF02_9_타산_Asp_Fo_IP_Wdi_1	OF02	9	타산	F	older	Asp	Fo	IPi	1	98.561	354.8	356.7	21.9	22	0
OF02_9_타산_Asp_Fo_IP_Wdi_2	OF02	9	타산	F	older	Asp	Fo	IPi	2	109.134	349.1	349.4	21.6	21.7	0
OF03_1_타도_Asp_Fo_IP_Wdi_1	OF03	1	타도	F	older	Asp	Fo	IPi	1	124.548	325.3	331.1	20.4	20.7	0
OF03_1_타도_Asp_Fo_IP_Wdi_2	OF03	1	타도	F	older	Asp	Fo	IPi	2	125.961	314.7	338.9	19.8	21.1	0
OF03_10_타산_Asp_Fo_Wd_Wdi_2	OF03	10	타산	F	older	Asp	Fo	IPm	2	81.134	318.7	330.4	20.1	20.7	0
OF03_11_다산_Len_Unf_IP_Wdi_1	OF03	11	다산	F	older	Len	Unf	IPi	1	34.152	174	170.8	9.6	9.3	0
OF03_11_다산_Len_Unf_IP_Wdi_2	OF03	11	다산	F	older	Len	Unf	IPi	2	50.206	139.7	147.1	5.8	6.7	0
OF03_12_다산_Len_Unf_Wd_Wdi_1	OF03	12	다산	F	older	Len	Unf	IPm	1	0	172.6	169.1	9.4	9.1	100
OF03_12_다산_Len_Unf_Wd_Wdi_2	OF03	12	다산	F	older	Len	Unf	IPm	2	0	156.9	152.8	7.8	7.3	100
OF03_13_타원_Asp_Fo_IP_Wdi_1	OF03	13	타원	F	older	Asp	Fo	IPi	1	92.03	304.8	304.4	19.3	19.3	0
OF03_13_타원_Asp_Fo_IP_Wdi_2	OF03	13	타원	F	older	Asp	Fo	IPi	2	94.126	306.2	318.3	19.4	20	0
OF03_14_타원_Asp_Fo_Wd_Wdi_1	OF03	14	타원	F	older	Asp	Fo	IPm	1	118.761	260.8	269.9	16.6	17.2	0
OF03_14_타원_Asp_Fo_Wd_Wdi_2	OF03	14	타원	F	older	Asp	Fo	IPm	2	95.084	293.5	306	18.6	19.4	0
OF03_15_다원_Len_Unf_IP_Wdi_1	OF03	15	다원	F	older	Len	Unf	IPi	1	18.597	169.4	170.9	9.1	9.3	0
OF03_15_다원_Len_Unf_IP_Wdi_2	OF03	15	다원	F	older	Len	Unf	IPi	2	75.176	162.7	168.4	8.4	9	0
OF03_16_다원_Len_Unf_Wd_Wdi_1	OF03	16	다원	F	older	Len	Unf	IPm	1	0	171.9	170.7	9.4	9.3	100
OF03_16_다원_Len_Unf_Wd_Wdi_2	OF03	16	다원	F	older	Len	Unf	IPm	2	0	154.6	154.5	7.5	7.5	100
OF03_17_타작_Asp_Fo_IP_Wdi_2	OF03	17	타작	F	older	Asp	Fo	IPi	2	83.384	321.1	340.3	20.2	21.2	0
OF03_18_타작_Asp_Fo_Wd_Wdi_1	OF03	18	타작	F	older	Asp	Fo	IPm	1	98.597	259.3	282.6	16.5	18	0
OF03_18_타작_Asp_Fo_Wd_Wdi_2	OF03	18	타작	F	older	Asp	Fo	IPm	2	102.07	288.1	296.1	18.3	18.8	0
OF03_19_다작_Len_Unf_IP_Wdi_1	OF03	19	다작	F	older	Len	Unf	IPi	1	38.038	169.2	170.5	9.1	9.2	0
OF03_19_다작_Len_Unf_IP_Wdi_2	OF03	19	다작	F	older	Len	Unf	IPi	2	25.574	199.5	191.2	12	11.2	0
OF03_2_타도_Asp_Fo_Wd_Wdi_1	OF03	2	타도	F	older	Asp	Fo	IPm	1	105.435	227.9	224.9	14.3	14	0
OF03_2_타도_Asp_Fo_Wd_Wdi_2	OF03	2	타도	F	older	Asp	Fo	IPm	2	106.06	308.3	327.6	19.5	20.5	0
OF03_20_다작_Len_Unf_Wd_Wdi_1	OF03	20	다작	F	older	Len	Unf	IPm	1	0	190.1	184.6	11.1	10.6	100
OF03_20_다작_Len_Unf_Wd_Wdi_2	OF03	20	다작	F	older	Len	Unf	IPm	2	0	173.7	172.3	9.6	9.4	100
OF03_21_탄도_Asp_Fo_IP_Wdi_1	OF03	21	탄도	F	older	Asp	Fo	IPi	1	95.819	331.5	334.6	20.7	20.9	0
OF03_21_탄도_Asp_Fo_IP_Wdi_2	OF03	21	탄도	F	older	Asp	Fo	IPi	2	79.256	328.3	333.4	20.6	20.8	0
OF03_22_탄도_Asp_Fo_Wd_Wdi_1	OF03	22	탄도	F	older	Asp	Fo	IPm	1	89.64	334.1	339.6	20.9	21.2	0
OF03_23_단도_Len_Unf_IP_Wdi_1	OF03	23	단도	F	older	Len	Unf	IPi	1	31.778	170.9	182.2	9.3	10.4	0
OF03_23_단도_Len_Unf_IP_Wdi_2	OF03	23	단도	F	older	Len	Unf	IPi	2	38.79	158.5	163.7	8	8.5	0
OF03_24_단도_Len_Unf_Wd_Wdi_1	OF03	24	단도	F	older	Len	Unf	IPm	1	0	177.4	175.8	9.9	9.8	100
OF03_24_단도_Len_Unf_Wd_Wdi_2	OF03	24	단도	F	older	Len	Unf	IPm	2	0	168.7	164.6	9.1	8.6	100
OF03_25_탄소_Asp_Fo_IP_Wdi_1	OF03	25	탄소	F	older	Asp	Fo	IPi	1	85.036	315.1	329.1	19.9	20.6	0
OF03_25_탄소_Asp_Fo_IP_Wdi_2	OF03	25	탄소	F	older	Asp	Fo	IPi	2	78.676	334.3	359.9	20.9	22.2	0
OF03_26_탄소_Asp_Fo_Wd_Wdi_1	OF03	26	탄소	F	older	Asp	Fo	IPm	1	81.899	307.6	319.7	19.5	20.1	0
OF03_26_탄소_Asp_Fo_Wd_Wdi_2	OF03	26	탄소	F	older	Asp	Fo	IPm	2	66.66	308.2	328.4	19.5	20.6	0
OF03_27_단소_Len_Unf_IP_Wdi_1	OF03	27	단소	F	older	Len	Unf	IPi	1	26.693	177.8	179.6	10	10.1	0
OF03_27_단소_Len_Unf_IP_Wdi_2	OF03	27	단소	F	older	Len	Unf	IPi	2	19.207	206.5	175.7	12.6	9.8	0
OF03_28_단소_Len_Unf_Wd_Wdi_1	OF03	28	단소	F	older	Len	Unf	IPm	1	0	175.8	172.4	9.8	9.4	100
OF03_28_단소_Len_Unf_Wd_Wdi_2	OF03	28	단소	F	older	Len	Unf	IPm	2	0	172.2	167.5	9.4	8.9	100
OF03_29_탄식_Asp_Fo_IP_Wdi_1	OF03	29	탄식	F	older	Asp	Fo	IPi	1	79.998	345.8	366.8	21.5	22.5	0
OF03_29_탄식_Asp_Fo_IP_Wdi_2	OF03	29	탄식	F	older	Asp	Fo	IPi	2	79	286.2	304.2	18.2	19.3	0
OF03_3_다도_Len_Unf_IP_Wdi_1	OF03	3	다도	F	older	Len	Unf	IPi	1	24.944	168.3	174.1	9	9.6	0
OF03_3_다도_Len_Unf_IP_Wdi_2	OF03	3	다도	F	older	Len	Unf	IPi	2	61.808	150.6	153.8	7.1	7.5	0
OF03_30_탄식_Asp_Fo_Wd_Wdi_1	OF03	30	탄식	F	older	Asp	Fo	IPm	1	85.979	319.4	327.9	20.1	20.6	0
OF03_30_탄식_Asp_Fo_Wd_Wdi_2	OF03	30	탄식	F	older	Asp	Fo	IPm	2	67.715	310.6	322.2	19.6	20.3	0
OF03_31_단식_Len_Unf_IP_Wdi_1	OF03	31	단식	F	older	Len	Unf	IPi	1	21.443	183	176.5	10.5	9.8	0
OF03_31_단식_Len_Unf_IP_Wdi_2	OF03	31	단식	F	older	Len	Unf	IPi	2	30.482	177.1	165.4	9.9	8.7	0
OF03_32_단식_Len_Unf_Wd_Wdi_1	OF03	32	단식	F	older	Len	Unf	IPm	1	0	174.5	170.2	9.6	9.2	100
OF03_32_단식_Len_Unf_Wd_Wdi_2	OF03	32	단식	F	older	Len	Unf	IPm	2	0	186.4	181	10.8	10.3	100
OF03_33_다도_Len_Fo_IP_Wdi_1	OF03	33	다도	F	older	Len	Fo	IPi	1	123.139	193.1	202.7	11.4	12.2	0
OF03_33_다도_Len_Fo_IP_Wdi_2	OF03	33	다도	F	older	Len	Fo	IPi	2	110.638	173.2	180.8	9.5	10.3	0
OF03_34_다도_Len_Fo_Wd_Wdi_2	OF03	34	다도	F	older	Len	Fo	IPm	2	102.08	172.8	176.1	9.5	9.8	0
OF03_35_타도_Asp_Unf_IP_Wdi_1	OF03	35	타도	F	older	Asp	Unf	IPi	1	57.931	267.9	270.7	17.1	17.2	0
OF03_35_타도_Asp_Unf_IP_Wdi_2	OF03	35	타도	F	older	Asp	Unf	IPi	2	96.75	280.8	278.8	17.9	17.8	0
OF03_36_타도_Asp_Unf_Wd_Wdi_1	OF03	36	타도	F	older	Asp	Unf	IPm	1	22.81	195.8	201.7	11.6	12.1	0
OF03_36_타도_Asp_Unf_Wd_Wdi_2	OF03	36	타도	F	older	Asp	Unf	IPm	2	35.501	175.8	180.1	9.8	10.2	0
OF03_37_다락_Len_Fo_IP_Wdi_1	OF03	37	다락	F	older	Len	Fo	IPi	1	108.32	188.1	210.6	10.9	12.9	0
OF03_37_다락_Len_Fo_IP_Wdi_2	OF03	37	다락	F	older	Len	Fo	IPi	2	111.792	163.6	169.2	8.5	9.1	0
OF03_38_다락_Len_Fo_Wd_Wdi_2	OF03	38	다락	F	older	Len	Fo	IPm	2	92.522	164.4	177.4	8.6	9.9	0
OF03_39_타락_Asp_Unf_IP_Wdi_1	OF03	39	타락	F	older	Asp	Unf	IPi	1	78.769	267.6	271.1	17	17.3	0
OF03_39_타락_Asp_Unf_IP_Wdi_2	OF03	39	타락	F	older	Asp	Unf	IPi	2	90.598	263.7	261.9	16.8	16.7	0
OF03_4_다도_Len_Unf_Wd_Wdi_1	OF03	4	다도	F	older	Len	Unf	IPm	1	0	182.4	178.4	10.4	10	100
OF03_4_다도_Len_Unf_Wd_Wdi_2	OF03	4	다도	F	older	Len	Unf	IPm	2	0	164.5	160.9	8.6	8.2	100
OF03_40_타락_Asp_Unf_Wd_Wdi_1	OF03	40	타락	F	older	Asp	Unf	IPm	1	38.9	187.6	185.4	10.9	10.7	0
OF03_40_타락_Asp_Unf_Wd_Wdi_2	OF03	40	타락	F	older	Asp	Unf	IPm	2	29.835	178.8	173.5	10.1	9.5	0
OF03_41_다산_Len_Fo_IP_Wdi_1	OF03	41	다산	F	older	Len	Fo	IPi	1	119.97	145	168.2	6.4	9	0
OF03_42_다산_Len_Fo_Wd_Wdi_1	OF03	42	다산	F	older	Len	Fo	IPm	1	100.203	179	190.9	10.1	11.2	0
OF03_42_다산_Len_Fo_Wd_Wdi_2	OF03	42	다산	F	older	Len	Fo	IPm	2	117.791	162.4	169.1	8.4	9.1	0
OF03_43_타산_Asp_Unf_IP_Wdi_1	OF03	43	타산	F	older	Asp	Unf	IPi	1	48.614	268.6	273.1	17.1	17.4	0
OF03_44_타산_Asp_Unf_Wd_Wdi_1	OF03	44	타산	F	older	Asp	Unf	IPm	1	21.526	200.4	190.9	12	11.2	0
OF03_44_타산_Asp_Unf_Wd_Wdi_2	OF03	44	타산	F	older	Asp	Unf	IPm	2	23.201	167.6	168.8	8.9	9.1	0
OF03_45_다원_Len_Fo_IP_Wdi_1	OF03	45	다원	F	older	Len	Fo	IPi	1	92.17	160.8	168.7	8.2	9.1	0
OF03_45_다원_Len_Fo_IP_Wdi_2	OF03	45	다원	F	older	Len	Fo	IPi	2	93.078	165.2	173.2	8.7	9.5	0
OF03_46_다원_Len_Fo_Wd_Wdi_1	OF03	46	다원	F	older	Len	Fo	IPm	1	97.64	176.8	181.5	9.9	10.3	0
OF03_47_타원_Asp_Unf_IP_Wdi_1	OF03	47	타원	F	older	Asp	Unf	IPi	1	80.351	169.1	167.7	9.1	9	0
OF03_47_타원_Asp_Unf_IP_Wdi_2	OF03	47	타원	F	older	Asp	Unf	IPi	2	91.145	263	268.1	16.7	17.1	0
OF03_48_타원_Asp_Unf_Wd_Wdi_1	OF03	48	타원	F	older	Asp	Unf	IPm	1	30.455	177.2	170.6	9.9	9.2	0
OF03_48_타원_Asp_Unf_Wd_Wdi_2	OF03	48	타원	F	older	Asp	Unf	IPm	2	29.244	198.1	189.4	11.8	11.1	0
OF03_49_다작_Len_Fo_IP_Wdi_1	OF03	49	다작	F	older	Len	Fo	IPi	1	107.295	170.6	177.3	9.2	9.9	0
OF03_49_다작_Len_Fo_IP_Wdi_2	OF03	49	다작	F	older	Len	Fo	IPi	2	98.474	164	182	8.6	10.4	0
OF03_5_타락_Asp_Fo_IP_Wdi_1	OF03	5	타락	F	older	Asp	Fo	IPi	1	87.838	295.3	298.8	18.7	19	0
OF03_5_타락_Asp_Fo_IP_Wdi_2	OF03	5	타락	F	older	Asp	Fo	IPi	2	92.548	290.1	291.3	18.4	18.5	0
OF03_50_다작_Len_Fo_Wd_Wdi_1	OF03	50	다작	F	older	Len	Fo	IPm	1	120.034	166.9	175.4	8.9	9.7	0
OF03_50_다작_Len_Fo_Wd_Wdi_2	OF03	50	다작	F	older	Len	Fo	IPm	2	113.443	158.8	162.6	8	8.4	0
OF03_51_타작_Asp_Unf_IP_Wdi_1	OF03	51	타작	F	older	Asp	Unf	IPi	1	74.749	224.4	222.9	14	13.9	0
OF03_51_타작_Asp_Unf_IP_Wdi_2	OF03	51	타작	F	older	Asp	Unf	IPi	2	59.801	292.1	287.6	18.6	18.3	0
OF03_52_타작_Asp_Unf_Wd_Wdi_1	OF03	52	타작	F	older	Asp	Unf	IPm	1	35.704	168.6	164	9	8.6	0
OF03_52_타작_Asp_Unf_Wd_Wdi_2	OF03	52	타작	F	older	Asp	Unf	IPm	2	32.036	205.5	203	12.5	12.3	0
OF03_53_단도_Len_Fo_IP_Wdi_1	OF03	53	단도	F	older	Len	Fo	IPi	1	103.601	181.3	193.9	10.3	11.5	0
OF03_53_단도_Len_Fo_IP_Wdi_2	OF03	53	단도	F	older	Len	Fo	IPi	2	101.411	164.3	165.5	8.6	8.7	0
OF03_54_단도_Len_Fo_Wd_Wdi_1	OF03	54	단도	F	older	Len	Fo	IPm	1	87.045	172.5	181.4	9.4	10.3	0
OF03_55_탄도_Asp_Unf_IP_Wdi_1	OF03	55	탄도	F	older	Asp	Unf	IPi	1	63.529	239.6	238.4	15.1	15	0
OF03_55_탄도_Asp_Unf_IP_Wdi_2	OF03	55	탄도	F	older	Asp	Unf	IPi	2	57.141	246.8	245	15.6	15.5	0
OF03_56_탄도_Asp_Unf_Wd_Wdi_1	OF03	56	탄도	F	older	Asp	Unf	IPm	1	26.663	210.5	208.5	12.9	12.7	0
OF03_56_탄도_Asp_Unf_Wd_Wdi_2	OF03	56	탄도	F	older	Asp	Unf	IPm	2	30.276	217.1	216.9	13.4	13.4	0
OF03_57_단소_Len_Fo_IP_Wdi_1	OF03	57	단소	F	older	Len	Fo	IPi	1	114.021	163.9	172.4	8.6	9.4	0
OF03_57_단소_Len_Fo_IP_Wdi_2	OF03	57	단소	F	older	Len	Fo	IPi	2	73.411	162.9	173	8.4	9.5	0
OF03_58_단소_Len_Fo_Wd_Wdi_1	OF03	58	단소	F	older	Len	Fo	IPm	1	60.502	248.9	257.6	15.8	16.4	0
OF03_58_단소_Len_Fo_Wd_Wdi_2	OF03	58	단소	F	older	Len	Fo	IPm	2	92.451	154.1	161.6	7.5	8.3	0
OF03_6_타락_Asp_Fo_Wd_Wdi_1	OF03	6	타락	F	older	Asp	Fo	IPm	1	110.565	322	326.9	20.2	20.5	0
OF03_60_탄소_Asp_Unf_Wd_Wdi_1	OF03	60	탄소	F	older	Asp	Unf	IPm	1	18.719	209.1	202	12.8	12.2	0
OF03_60_탄소_Asp_Unf_Wd_Wdi_2	OF03	60	탄소	F	older	Asp	Unf	IPm	2	30.73	192.2	184.6	11.3	10.6	0
OF03_61_단식_Len_Fo_IP_Wdi_2	OF03	61	단식	F	older	Len	Fo	IPi	2	80.284	172	178.6	9.4	10	0
OF03_62_단식_Len_Fo_Wd_Wdi_1	OF03	62	단식	F	older	Len	Fo	IPm	1	80.124	167.6	178.3	8.9	10	0
OF03_62_단식_Len_Fo_Wd_Wdi_2	OF03	62	단식	F	older	Len	Fo	IPm	2	70.676	164.6	176.1	8.6	9.8	0
OF03_63_탄식_Asp_Unf_IP_Wdi_1	OF03	63	탄식	F	older	Asp	Unf	IPi	1	50.994	207.4	201.9	12.6	12.2	0
OF03_63_탄식_Asp_Unf_IP_Wdi_2	OF03	63	탄식	F	older	Asp	Unf	IPi	2	54.824	304	306.2	19.2	19.4	0
OF03_64_탄식_Asp_Unf_Wd_Wdi_1	OF03	64	탄식	F	older	Asp	Unf	IPm	1	26.827	213.8	206	13.2	12.5	0
OF03_7_다락_Len_Unf_IP_Wdi_1	OF03	7	다락	F	older	Len	Unf	IPi	1	27.467	164.1	168.9	8.6	9.1	0
OF03_7_다락_Len_Unf_IP_Wdi_2	OF03	7	다락	F	older	Len	Unf	IPi	2	21.703	141.2	148.8	6	6.9	0
OF03_8_다락_Len_Unf_Wd_Wdi_1	OF03	8	다락	F	older	Len	Unf	IPm	1	0	171.1	169.7	9.3	9.2	100
OF03_8_다락_Len_Unf_Wd_Wdi_2	OF03	8	다락	F	older	Len	Unf	IPm	2	0	166.8	165.2	8.9	8.7	100
OF03_9_타산_Asp_Fo_IP_Wdi_1	OF03	9	타산	F	older	Asp	Fo	IPi	1	79.381	329.4	336.1	20.6	21	0
OF03_9_타산_Asp_Fo_IP_Wdi_2	OF03	9	타산	F	older	Asp	Fo	IPi	2	79.279	318.1	346.9	20	21.5	0
OF04_1_타도_Asp_Fo_IP_Wdi_1	OF04	1	타도	F	older	Asp	Fo	IPi	1	92.509	307.3	307.5	19.4	19.4	0
OF04_1_타도_Asp_Fo_IP_Wdi_2	OF04	1	타도	F	older	Asp	Fo	IPi	2	50.399	276.8	278.9	17.6	17.8	0
OF04_10_타산_Asp_Fo_Wd_Wdi_1	OF04	10	타산	F	older	Asp	Fo	IPm	1	60.425	293.3	300.2	18.6	19	0
OF04_10_타산_Asp_Fo_Wd_Wdi_2	OF04	10	타산	F	older	Asp	Fo	IPm	2	57.882	292.9	300.8	18.6	19.1	0
OF04_11_다산_Len_Unf_IP_Wdi_1	OF04	11	다산	F	older	Len	Unf	IPi	1	47.359	168.8	165	9.1	8.7	0
OF04_12_다산_Len_Unf_Wd_Wdi_2	OF04	12	다산	F	older	Len	Unf	IPm	2	0	71.6	71.5	-5.8	-5.8	100
OF04_13_타원_Asp_Fo_IP_Wdi_1	OF04	13	타원	F	older	Asp	Fo	IPi	1	75.277	307.4	307.7	19.4	19.5	0
OF04_14_타원_Asp_Fo_Wd_Wdi_1	OF04	14	타원	F	older	Asp	Fo	IPm	1	33.135	228.9	271.3	14.3	17.3	0
OF04_14_타원_Asp_Fo_Wd_Wdi_2	OF04	14	타원	F	older	Asp	Fo	IPm	2	62.09	277.4	284.9	17.7	18.1	0
OF04_15_다원_Len_Unf_IP_Wdi_1	OF04	15	다원	F	older	Len	Unf	IPi	1	54.666	189	187.4	11	10.9	0
OF04_15_다원_Len_Unf_IP_Wdi_2	OF04	15	다원	F	older	Len	Unf	IPi	2	29.463	170.2	174.8	9.2	9.7	0
OF04_17_타작_Asp_Fo_IP_Wdi_1	OF04	17	타작	F	older	Asp	Fo	IPi	1	49.637	305.3	311.4	19.3	19.7	0
OF04_17_타작_Asp_Fo_IP_Wdi_2	OF04	17	타작	F	older	Asp	Fo	IPi	2	76.014	284	285.8	18.1	18.2	0
OF04_18_타작_Asp_Fo_Wd_Wdi_1	OF04	18	타작	F	older	Asp	Fo	IPm	1	35.279	272.2	298.7	17.3	18.9	0
OF04_18_타작_Asp_Fo_Wd_Wdi_2	OF04	18	타작	F	older	Asp	Fo	IPm	2	56.077	253.8	262.8	16.1	16.7	0
OF04_19_다작_Len_Unf_IP_Wdi_1	OF04	19	다작	F	older	Len	Unf	IPi	1	29.418	176	171.2	9.8	9.3	0
OF04_2_타도_Asp_Fo_Wd_Wdi_1	OF04	2	타도	F	older	Asp	Fo	IPm	1	43.398	284.8	295.4	18.1	18.8	0
OF04_2_타도_Asp_Fo_Wd_Wdi_2	OF04	2	타도	F	older	Asp	Fo	IPm	2	27.988	227.8	280.8	14.3	17.9	0
OF04_21_탄도_Asp_Fo_IP_Wdi_1	OF04	21	탄도	F	older	Asp	Fo	IPi	1	59.666	316.8	322.9	20	20.3	0
OF04_21_탄도_Asp_Fo_IP_Wdi_2	OF04	21	탄도	F	older	Asp	Fo	IPi	2	119.585	322	320.2	20.2	20.1	0
OF04_22_탄도_Asp_Fo_Wd_Wdi_1	OF04	22	탄도	F	older	Asp	Fo	IPm	1	66.039	278	303.6	17.7	19.2	0
OF04_23_단도_Len_Unf_IP_Wd_2	OF04	23	단도	F	older	Len	Unf	IPi	2	29.53	170.2	172.4	9.2	9.4	0
OF04_23_단도_Len_Unf_IP_Wdi_1	OF04	23	단도	F	older	Len	Unf	IPi	1	27.504	197	189.3	11.7	11	0
OF04_25_탄소_Asp_Fo_IP_Wdi_1	OF04	25	탄소	F	older	Asp	Fo	IPi	1	57.395	316.6	322	20	20.2	0
OF04_25_탄소_Asp_Fo_IP_Wdi_2	OF04	25	탄소	F	older	Asp	Fo	IPi	2	62.346	286.7	289	18.2	18.4	0
OF04_26_탄소_Asp_Fo_Wd_Wdi_1	OF04	26	탄소	F	older	Asp	Fo	IPm	1	14.67	234.6	258.2	14.8	16.4	0
OF04_26_탄소_Asp_Fo_Wd_Wdi_2	OF04	26	탄소	F	older	Asp	Fo	IPm	2	26.879	264.7	287.5	16.9	18.3	0
OF04_27_단소_Len_Unf_IP_Wdi_1	OF04	27	단소	F	older	Len	Unf	IPi	1	25.741	193.7	167.4	11.4	8.9	0
OF04_27_단소_Len_Unf_IP_Wdi_2	OF04	27	단소	F	older	Len	Unf	IPi	2	49.858	192.5	190.1	11.3	11.1	0
OF04_29_탄식_Asp_Fo_IP_Wdi_1	OF04	29	탄식	F	older	Asp	Fo	IPi	1	32.337	282.2	315.5	18	19.9	0
OF04_29_탄식_Asp_Fo_IP_Wdi_2	OF04	29	탄식	F	older	Asp	Fo	IPi	2	79.412	281.1	282.5	17.9	18	0
OF04_3_다도_Len_Unf_IP_Wdi_1	OF04	3	다도	F	older	Len	Unf	IPi	1	20.919	197.2	186.7	11.8	10.8	0
OF04_3_다도_Len_Unf_IP_Wdi_2	OF04	3	다도	F	older	Len	Unf	IPi	2	46.723	188.4	178.8	11	10.1	0
OF04_30_탄식_Asp_Fo_Wd_Wdi_1	OF04	30	탄식	F	older	Asp	Fo	IPm	1	32.522	243	290.1	15.4	18.4	0
OF04_30_탄식_Asp_Fo_Wd_Wdi_2	OF04	30	탄식	F	older	Asp	Fo	IPm	2	14.497	241.7	260.4	15.3	16.6	0
OF04_31_단식_Len_Unf_IP_Wdi_1	OF04	31	단식	F	older	Len	Unf	IPi	1	30.954	183.9	167	10.5	8.9	0
OF04_31_단식_Len_Unf_IP_Wdi_2	OF04	31	단식	F	older	Len	Unf	IPi	2	30.694	159.5	165.1	8.1	8.7	0
OF04_32_단식_Len_Unf_Wd_Wdi_1	OF04	32	단식	F	older	Len	Unf	IPm	1	0	180.9	180.7	10.3	10.2	100
OF04_33_다도_Len_Fo_IP_Wdi_1	OF04	33	다도	F	older	Len	Fo	IPi	1	53.055	184.1	199.7	10.6	12	0
OF04_33_다도_Len_Fo_IP_Wdi_2	OF04	33	다도	F	older	Len	Fo	IPi	2	95.588	204.5	212.6	12.4	13.1	0
OF04_34_다도_Len_Fo_Wd_Wdi_2	OF04	34	다도	F	older	Len	Fo	IPm	2	43.71	175.9	193.1	9.8	11.4	0
OF04_35_타도_Asp_Unf_IP_Wdi_1	OF04	35	타도	F	older	Asp	Unf	IPi	1	46.74	224.5	223.1	14	13.9	0
OF04_35_타도_Asp_Unf_IP_Wdi_2	OF04	35	타도	F	older	Asp	Unf	IPi	2	44.314	234.8	221.1	14.8	13.7	0
OF04_36_타도_Asp_Unf_Wd_Wdi_1	OF04	36	타도	F	older	Asp	Unf	IPm	1	36.423	204	198	12.3	11.8	0
OF04_36_타도_Asp_Unf_Wd_Wdi_2	OF04	36	타도	F	older	Asp	Unf	IPm	2	34.9	192.7	182.2	11.4	10.4	0
OF04_37_다락_Len_Fo_IP_Wdi_1	OF04	37	다락	F	older	Len	Fo	IPi	1	53.326	220	225.3	13.7	14.1	0
OF04_37_다락_Len_Fo_IP_Wdi_2	OF04	37	다락	F	older	Len	Fo	IPi	2	79.72	217.7	239.1	13.5	15.1	0
OF04_38_다락_Len_Fo_Wd_Wdi_1	OF04	38	다락	F	older	Len	Fo	IPm	1	40.526	222.6	233.5	13.9	14.7	0
OF04_38_다락_Len_Fo_Wd_Wdi_2	OF04	38	다락	F	older	Len	Fo	IPm	2	14.021	210.1	213.2	12.9	13.1	0
OF04_39_타락_Asp_Unf_IP_Wdi_1	OF04	39	타락	F	older	Asp	Unf	IPi	1	23.608	203.5	187.7	12.3	10.9	0
OF04_39_타락_Asp_Unf_IP_Wdi_2	OF04	39	타락	F	older	Asp	Unf	IPi	2	54.781	221.7	212.3	13.8	13	0
OF04_4_다도_Len_Unf_Wd_Wdi_1	OF04	4	다도	F	older	Len	Unf	IPm	1	0	174.2	173	9.6	9.5	100
OF04_40_타락_Asp_Unf_Wd_Wdi_1	OF04	40	타락	F	older	Asp	Unf	IPm	1	35.389	190.7	185.1	11.2	10.7	0
OF04_40_타락_Asp_Unf_Wd_Wdi_2	OF04	40	타락	F	older	Asp	Unf	IPm	2	42.859	180.6	178.8	10.2	10.1	0
OF04_41_다산_Len_Fo_IP_Wdi_1	OF04	41	다산	F	older	Len	Fo	IPi	1	72.734	211.5	217.1	13	13.4	0
OF04_41_다산_Len_Fo_IP_Wdi_2	OF04	41	다산	F	older	Len	Fo	IPi	2	98.664	204.7	204.4	12.4	12.4	0
OF04_42_다산_Len_Fo_Wd_Wdi_1	OF04	42	다산	F	older	Len	Fo	IPm	1	21.746	194.3	223.1	11.5	13.9	0
OF04_42_다산_Len_Fo_Wd_Wdi_2	OF04	42	다산	F	older	Len	Fo	IPm	2	94.497	201	212	12.1	13	0
OF04_43_타산_Asp_Unf_IP_Wdi_1	OF04	43	타산	F	older	Asp	Unf	IPi	1	40.385	223	227.4	13.9	14.2	0
OF04_43_타산_Asp_Unf_IP_Wdi_2	OF04	43	타산	F	older	Asp	Unf	IPi	2	74.289	231	221.4	14.5	13.8	0
OF04_44_타산_Asp_Unf_Wd_Wdi_1	OF04	44	타산	F	older	Asp	Unf	IPm	1	17.192	174.9	177.2	9.7	9.9	0
OF04_44_타산_Asp_Unf_Wd_Wdi_2	OF04	44	타산	F	older	Asp	Unf	IPm	2	23.067	163.9	160.1	8.6	8.1	0
OF04_45_다원_Len_Fo_IP_Wdi_1	OF04	45	다원	F	older	Len	Fo	IPi	1	108.179	222.1	248.1	13.8	15.7	0
OF04_45_다원_Len_Fo_IP_Wdi_2	OF04	45	다원	F	older	Len	Fo	IPi	2	70.554	176.5	177.3	9.8	9.9	0
OF04_46_다원_Len_Fo_Wd_Wdi_1	OF04	46	다원	F	older	Len	Fo	IPm	1	18.026	212.1	234.7	13	14.8	0
OF04_46_다원_Len_Fo_Wd_Wdi_2	OF04	46	다원	F	older	Len	Fo	IPm	2	62.194	194.6	201.5	11.5	12.1	0
OF04_47_타원_Asp_Unf_IP_Wdi_1	OF04	47	타원	F	older	Asp	Unf	IPi	1	46.951	271.1	272.1	17.3	17.3	0
OF04_47_타원_Asp_Unf_IP_Wdi_2	OF04	47	타원	F	older	Asp	Unf	IPi	2	71.994	273.7	268.9	17.4	17.1	0
OF04_48_타원_Asp_Unf_Wd_Wdi_1	OF04	48	타원	F	older	Asp	Unf	IPm	1	23.878	161.5	178.5	8.3	10	0
OF04_49_다작_Len_Fo_IP_Wdi_1	OF04	49	다작	F	older	Len	Fo	IPi	1	56.815	209.6	210.6	12.8	12.9	0
OF04_49_다작_Len_Fo_IP_Wdi_2	OF04	49	다작	F	older	Len	Fo	IPi	2	71.64	182.2	204	10.4	12.3	0
OF04_5_타락_Asp_Fo_IP_Wdi_1	OF04	5	타락	F	older	Asp	Fo	IPi	1	62.408	292	302.3	18.6	19.2	0
OF04_5_타락_Asp_Fo_IP_Wdi_2	OF04	5	타락	F	older	Asp	Fo	IPi	2	87.538	290.4	293.1	18.5	18.6	0
OF04_50_다작_Len_Fo_Wd_Wdi_1	OF04	50	다작	F	older	Len	Fo	IPm	1	32.905	209.7	198.8	12.8	11.9	40.5696289
OF04_51_타작_Asp_Unf_IP_Wdi_1	OF04	51	타작	F	older	Asp	Unf	IPi	1	29.46	211	175.6	12.9	9.7	0
OF04_51_타작_Asp_Unf_IP_Wdi_2	OF04	51	타작	F	older	Asp	Unf	IPi	2	68.162	199.7	197.4	12	11.8	0
OF04_52_타작_Asp_Unf_Wd_Wdi_2	OF04	52	타작	F	older	Asp	Unf	IPm	2	27.353	172.7	171.5	9.5	9.3	20.4205866
OF04_53_단도_Len_Fo_IP_Wdi_1	OF04	53	단도	F	older	Len	Fo	IPi	1	27.271	236.1	240.5	14.9	15.2	0
OF04_53_단도_Len_Fo_IP_Wdi_2	OF04	53	단도	F	older	Len	Fo	IPi	2	29.765	197	208.4	11.7	12.7	0
OF04_54_단도_Len_Fo_Wd_Wdi_1	OF04	54	단도	F	older	Len	Fo	IPm	1	15.832	197.5	195.3	11.8	11.6	0
OF04_55_탄도_Asp_Unf_IP_Wdi_1	OF04	55	탄도	F	older	Asp	Unf	IPi	1	50.697	249.9	246.6	15.9	15.6	0
OF04_55_탄도_Asp_Unf_IP_Wdi_2	OF04	55	탄도	F	older	Asp	Unf	IPi	2	49.205	249	253.5	15.8	16.1	0
OF04_56_탄도_Asp_Unf_Wd_Wdi_1	OF04	56	탄도	F	older	Asp	Unf	IPm	1	23.774	175.9	172.5	9.8	9.4	0
OF04_56_탄도_Asp_Unf_Wd_Wdi_2	OF04	56	탄도	F	older	Asp	Unf	IPm	2	8.819	81.8	81.7	-3.5	-3.5	0
OF04_57_단소_Len_Fo_IP_Wdi_1	OF04	57	단소	F	older	Len	Fo	IPi	1	31.143	198.6	205.2	11.9	12.4	0
OF04_57_단소_Len_Fo_IP_Wdi_2	OF04	57	단소	F	older	Len	Fo	IPi	2	66.242	191.3	192.7	11.2	11.4	0
OF04_58_단소_Len_Fo_Wd_Wdi_1	OF04	58	단소	F	older	Len	Fo	IPm	1	15.463	195.5	202.4	11.6	12.2	0
OF04_58_단소_Len_Fo_Wd_Wdi_2	OF04	58	단소	F	older	Len	Fo	IPm	2	73.461	201.9	198	12.2	11.8	0
OF04_59_탄소_Asp_Unf_IP_Wdi_1	OF04	59	탄소	F	older	Asp	Unf	IPi	1	48.13	207.4	197	12.6	11.7	0
OF04_59_탄소_Asp_Unf_IP_Wdi_2	OF04	59	탄소	F	older	Asp	Unf	IPi	2	49.004	196.3	191	11.7	11.2	0
OF04_6_타락_Asp_Fo_Wd_Wdi_1	OF04	6	타락	F	older	Asp	Fo	IPm	1	73.188	293.2	301.1	18.6	19.1	0
OF04_6_타락_Asp_Fo_Wd_Wdi_2	OF04	6	타락	F	older	Asp	Fo	IPm	2	33.47	260.3	282.9	16.6	18	0
OF04_60_탄소_Asp_Unf_Wd_Wdi_1	OF04	60	탄소	F	older	Asp	Unf	IPm	1	23.317	187.7	181.9	10.9	10.4	0
OF04_60_탄소_Asp_Unf_Wd_Wdi_2	OF04	60	탄소	F	older	Asp	Unf	IPm	2	13.672	186.7	186.3	10.8	10.8	0
OF04_61_단식_Len_Fo_IP_Wdi_1	OF04	61	단식	F	older	Len	Fo	IPi	1	21.478	204.8	217.2	12.4	13.4	0
OF04_61_단식_Len_Fo_IP_Wdi_2	OF04	61	단식	F	older	Len	Fo	IPi	2	69.557	192.8	210.9	11.4	12.9	0
OF04_62_단식_Len_Fo_Wd_Wdi_1	OF04	62	단식	F	older	Len	Fo	IPm	1	15.015	196.5	199.7	11.7	12	0
OF04_62_단식_Len_Fo_Wd_Wdi_2	OF04	62	단식	F	older	Len	Fo	IPm	2	16.029	198.3	218.1	11.9	13.5	0
OF04_63_탄식_Asp_Unf_IP_Wdi_1	OF04	63	탄식	F	older	Asp	Unf	IPi	1	29.457	245.8	248	15.6	15.7	0
OF04_63_탄식_Asp_Unf_IP_Wdi_2	OF04	63	탄식	F	older	Asp	Unf	IPi	2	50.463	223	232.7	13.9	14.6	0
OF04_64_탄식_Asp_Unf_Wd_Wdi_1	OF04	64	탄식	F	older	Asp	Unf	IPm	1	18.573	185	176.8	10.7	9.9	0
OF04_64_탄식_Asp_Unf_Wd_Wdi_2	OF04	64	탄식	F	older	Asp	Unf	IPm	2	33.437	185.8	173.6	10.7	9.5	37.9420864
OF04_7_다락_Len_Unf_IP_Wdi_1	OF04	7	다락	F	older	Len	Unf	IPi	1	28.188	193.6	181.2	11.4	10.3	0
OF04_7_다락_Len_Unf_IP_Wdi_2	OF04	7	다락	F	older	Len	Unf	IPi	2	40.049	202.7	185.7	12.2	10.7	0
OF04_8_다락_Len_Unf_Wd_Wdi_1	OF04	8	다락	F	older	Len	Unf	IPm	1	0	180.8	181.1	10.3	10.3	100
OF04_9_타산_Asp_Fo_IP_Wdi_1	OF04	9	타산	F	older	Asp	Fo	IPi	1	66.387	306.3	310.1	19.4	19.6	0
OF04_9_타산_Asp_Fo_IP_Wdi_2	OF04	9	타산	F	older	Asp	Fo	IPi	2	71.386	291.4	287.8	18.5	18.3	0
OF05_1_타도_Asp_Fo_IP_Wdi_1	OF05	1	타도	F	older	Asp	Fo	IPi	1	81.31	387.1	389.3	23.4	23.5	0
OF05_1_타도_Asp_Fo_IP_Wdi_2	OF05	1	타도	F	older	Asp	Fo	IPi	2	84.172	381.4	382.2	23.2	23.2	0
OF05_10_타산_Asp_Fo_Wd_Wdi_1	OF05	10	타산	F	older	Asp	Fo	IPm	1	63.75	365.4	367.4	22.4	22.5	0
OF05_10_타산_Asp_Fo_Wd_Wdi_2	OF05	10	타산	F	older	Asp	Fo	IPm	2	72.7	368	363.6	22.6	22.3	0
OF05_11_다산_Len_Unf_IP_Wdi_1	OF05	11	다산	F	older	Len	Unf	IPi	1	59.739	191.3	189.3	11.2	11	0
OF05_12_다산_Len_Unf_Wd_Wdi_1	OF05	12	다산	F	older	Len	Unf	IPm	1	0	188.5	187.3	11	10.9	100
OF05_12_다산_Len_Unf_Wd_Wdi_2	OF05	12	다산	F	older	Len	Unf	IPm	2	0	193.9	190.8	11.5	11.2	100
OF05_13_타원_Asp_Fo_IP_Wdi_1	OF05	13	타원	F	older	Asp	Fo	IPi	1	89.908	381.3	381.7	23.2	23.2	0
OF05_13_타원_Asp_Fo_IP_Wdi_2	OF05	13	타원	F	older	Asp	Fo	IPi	2	81.926	399.6	406.9	24	24.3	0
OF05_14_타원_Asp_Fo_Wd_Wd_2	OF05	14	타원	F	older	Asp	Fo	IPm	2	83.535	358.8	360.1	22.1	22.2	0
OF05_14_타원_Asp_Fo_Wd_Wdi_1	OF05	14	타원	F	older	Asp	Fo	IPm	1	87.702	384.3	390.8	23.3	23.6	0
OF05_15_다원_Len_Unf_IP_Wdi_1	OF05	15	다원	F	older	Len	Unf	IPi	1	44.439	196.9	199.7	11.7	12	0
OF05_15_다원_Len_Unf_IP_Wdi_2	OF05	15	다원	F	older	Len	Unf	IPi	2	49.867	195.6	197.7	11.6	11.8	0
OF05_16_다원_Len_Unf_Wd_Wdi_1	OF05	16	다원	F	older	Len	Unf	IPm	1	0	191.7	190.2	11.3	11.1	100
OF05_16_다원_Len_Unf_Wd_Wdi_2	OF05	16	다원	F	older	Len	Unf	IPm	2	0	196.4	195.4	11.7	11.6	100
OF05_17_타작_Asp_Fo_IP_Wdi_1	OF05	17	타작	F	older	Asp	Fo	IPi	1	79.054	425.3	422.4	25.1	24.9	0
OF05_17_타작_Asp_Fo_IP_Wdi_2	OF05	17	타작	F	older	Asp	Fo	IPi	2	94.381	389.8	395.6	23.6	23.8	0
OF05_18_타작_Asp_Fo_Wd_Wdi_1	OF05	18	타작	F	older	Asp	Fo	IPm	1	77.37	354.4	358.1	21.9	22.1	0
OF05_18_타작_Asp_Fo_Wd_Wdi_2	OF05	18	타작	F	older	Asp	Fo	IPm	2	76.482	386.5	389	23.4	23.5	0
OF05_19_다작_Len_Unf_IP_Wdi_1	OF05	19	다작	F	older	Len	Unf	IPi	1	55.091	199.2	204.2	11.9	12.4	0
OF05_19_다작_Len_Unf_IP_Wdi_2	OF05	19	다작	F	older	Len	Unf	IPi	2	21.304	180.5	181.7	10.2	10.3	0
OF05_2_타도_Asp_Fo_Wd_Wdi_1	OF05	2	타도	F	older	Asp	Fo	IPm	1	83.303	380.9	400.3	23.2	24	0
OF05_2_타도_Asp_Fo_Wd_Wdi_2	OF05	2	타도	F	older	Asp	Fo	IPm	2	74.767	377.2	383.2	23	23.3	0
OF05_20_다작_Len_Unf_Wd_Wdi_1	OF05	20	다작	F	older	Len	Unf	IPm	1	0	221.7	220.2	13.8	13.7	100
OF05_20_다작_Len_Unf_Wd_Wdi_2	OF05	20	다작	F	older	Len	Unf	IPm	2	0	200.6	199.3	12.1	11.9	100
OF05_21_탄도_Asp_Fo_IP_Wdi_1	OF05	21	탄도	F	older	Asp	Fo	IPi	1	79.062	384.9	388.1	23.3	23.5	0
OF05_21_탄도_Asp_Fo_IP_Wdi_2	OF05	21	탄도	F	older	Asp	Fo	IPi	2	85.41	395.9	401.4	23.8	24.1	0
OF05_22_탄도_Asp_Fo_Wd_Wdi_1	OF05	22	탄도	F	older	Asp	Fo	IPm	1	54.813	355.9	359.7	22	22.2	0
OF05_22_탄도_Asp_Fo_Wd_Wdi_2	OF05	22	탄도	F	older	Asp	Fo	IPm	2	78.417	390.6	400	23.6	24	0
OF05_23_단도_Len_Unf_IP_Wdi_1	OF05	23	단도	F	older	Len	Unf	IPi	1	71.756	198.3	198.2	11.9	11.8	0
OF05_23_단도_Len_Unf_IP_Wdi_2	OF05	23	단도	F	older	Len	Unf	IPi	2	35.772	192.2	199.8	11.3	12	0
OF05_24_단도_Len_Unf_Wd_Wdi_1	OF05	24	단도	F	older	Len	Unf	IPm	1	0	197.9	196.5	11.8	11.7	100
OF05_24_단도_Len_Unf_Wd_Wdi_2	OF05	24	단도	F	older	Len	Unf	IPm	2	0	191.8	189.7	11.3	11.1	100
OF05_25_탄소_Asp_Fo_IP_Wdi_1	OF05	25	탄소	F	older	Asp	Fo	IPi	1	78.474	369.5	377.2	22.6	23	0
OF05_25_탄소_Asp_Fo_IP_Wdi_2	OF05	25	탄소	F	older	Asp	Fo	IPi	2	87.308	392.5	400.9	23.7	24	0
OF05_26_탄소_Asp_Fo_Wd_Wdi_1	OF05	26	탄소	F	older	Asp	Fo	IPm	1	68.217	355.6	362.6	22	22.3	0
OF05_26_탄소_Asp_Fo_Wd_Wdi_2	OF05	26	탄소	F	older	Asp	Fo	IPm	2	70.746	377.1	385.8	23	23.4	0
OF05_27_단소_Len_Unf_IP_Wdi_1	OF05	27	단소	F	older	Len	Unf	IPi	1	41.677	193	195.9	11.4	11.6	0
OF05_27_단소_Len_Unf_IP_Wdi_2	OF05	27	단소	F	older	Len	Unf	IPi	2	52.273	201.6	206.1	12.1	12.5	0
OF05_28_단소_Len_Unf_Wd_Wdi_1	OF05	28	단소	F	older	Len	Unf	IPm	1	0	188.8	187.2	11	10.9	100
OF05_28_단소_Len_Unf_Wd_Wdi_2	OF05	28	단소	F	older	Len	Unf	IPm	2	0	188.6	187.5	11	10.9	100
OF05_29_탄식_Asp_Fo_IP_Wdi_1	OF05	29	탄식	F	older	Asp	Fo	IPi	1	84.8	381.6	390.1	23.2	23.6	0
OF05_29_탄식_Asp_Fo_IP_Wdi_2	OF05	29	탄식	F	older	Asp	Fo	IPi	2	82.528	394.3	399.7	23.8	24	0
OF05_3_다도_Len_Unf_IP_Wdi_1	OF05	3	다도	F	older	Len	Unf	IPi	1	53.913	192.7	194.7	11.4	11.5	0
OF05_30_탄식_Asp_Fo_Wd_Wdi_1	OF05	30	탄식	F	older	Asp	Fo	IPm	1	64.945	346.3	345.8	21.5	21.5	0
OF05_30_탄식_Asp_Fo_Wd_Wdi_2	OF05	30	탄식	F	older	Asp	Fo	IPm	2	73.356	344.6	352.4	21.4	21.8	0
OF05_31_단식_Len_Unf_IP_Wdi_1	OF05	31	단식	F	older	Len	Unf	IPi	1	47.744	205.7	208.2	12.5	12.7	0
OF05_31_단식_Len_Unf_IP_Wdi_2	OF05	31	단식	F	older	Len	Unf	IPi	2	41.007	208.1	215	12.7	13.3	0
OF05_32_단식_Len_Unf_Wd_Wdi_1	OF05	32	단식	F	older	Len	Unf	IPm	1	0	202.8	203.9	12.2	12.3	100
OF05_32_단식_Len_Unf_Wd_Wdi_2	OF05	32	단식	F	older	Len	Unf	IPm	2	0	202.3	200.4	12.2	12	100
OF05_33_다도_Len_Fo_IP_Wdi_1	OF05	33	다도	F	older	Len	Fo	IPi	1	70.153	294.4	314.7	18.7	19.8	0
OF05_33_다도_Len_Fo_IP_Wdi_2	OF05	33	다도	F	older	Len	Fo	IPi	2	66.175	260.5	274.4	16.6	17.5	0
OF05_34_다도_Len_Fo_Wd_Wdi_1	OF05	34	다도	F	older	Len	Fo	IPm	1	49.416	259.2	271.7	16.5	17.3	0
OF05_34_다도_Len_Fo_Wd_Wdi_2	OF05	34	다도	F	older	Len	Fo	IPm	2	69.119	250	263.3	15.9	16.8	0
OF05_35_타도_Asp_Unf_IP_Wdi_1	OF05	35	타도	F	older	Asp	Unf	IPi	1	56.077	233.9	235.6	14.7	14.8	0
OF05_36_타도_Asp_Unf_Wd_Wdi_1	OF05	36	타도	F	older	Asp	Unf	IPm	1	18.833	202.4	203.7	12.2	12.3	0
OF05_36_타도_Asp_Unf_Wd_Wdi_2	OF05	36	타도	F	older	Asp	Unf	IPm	2	19.774	197.5	202.8	11.8	12.2	100
OF05_37_다락_Len_Fo_IP_Wdi_1	OF05	37	다락	F	older	Len	Fo	IPi	1	93.873	261.3	282.9	16.6	18	0
OF05_37_다락_Len_Fo_IP_Wdi_2	OF05	37	다락	F	older	Len	Fo	IPi	2	68.421	255.2	266.1	16.2	16.9	0
OF05_38_다락_Len_Fo_Wd_Wdi_1	OF05	38	다락	F	older	Len	Fo	IPm	1	24.345	212.5	227	13	14.2	0
OF05_38_다락_Len_Fo_Wd_Wdi_2	OF05	38	다락	F	older	Len	Fo	IPm	2	67.418	262	265.9	16.7	16.9	0
OF05_39_타락_Asp_Unf_IP_Wdi_1	OF05	39	타락	F	older	Asp	Unf	IPi	1	67.227	233.5	233.4	14.7	14.7	0
OF05_39_타락_Asp_Unf_IP_Wdi_2	OF05	39	타락	F	older	Asp	Unf	IPi	2	74.917	254.8	253.8	16.2	16.1	0
OF05_4_다도_Len_Unf_Wd_Wdi_1	OF05	4	다도	F	older	Len	Unf	IPm	1	0	188.8	185	11	10.7	100
OF05_4_다도_Len_Unf_Wd_Wdi_2	OF05	4	다도	F	older	Len	Unf	IPm	2	0	202.8	198.5	12.2	11.9	100
OF05_40_타락_Asp_Unf_Wd_Wdi_1	OF05	40	타락	F	older	Asp	Unf	IPm	1	24.378	203.7	205.9	12.3	12.5	0
OF05_40_타락_Asp_Unf_Wd_Wdi_2	OF05	40	타락	F	older	Asp	Unf	IPm	2	24.432	195.2	196.1	11.6	11.7	0
OF05_41_다산_Len_Fo_IP_Wdi_1	OF05	41	다산	F	older	Len	Fo	IPi	1	67.474	277.4	292.6	17.7	18.6	0
OF05_42_다산_Len_Fo_Wd_Wdi_1	OF05	42	다산	F	older	Len	Fo	IPm	1	42.173	265.3	281.3	16.9	17.9	0
OF05_42_다산_Len_Fo_Wd_Wdi_2	OF05	42	다산	F	older	Len	Fo	IPm	2	53.654	276.6	293.4	17.6	18.6	0
OF05_43_타산_Asp_Unf_IP_Wdi_1	OF05	43	타산	F	older	Asp	Unf	IPi	1	87.941	257.5	254.1	16.4	16.1	0
OF05_44_타산_Asp_Unf_Wd_Wdi_2	OF05	44	타산	F	older	Asp	Unf	IPm	2	19.065	197.6	200.3	11.8	12	0
OF05_45_다원_Len_Fo_IP_Wdi_1	OF05	45	다원	F	older	Len	Fo	IPi	1	78.43	255.1	271.8	16.2	17.3	0
OF05_45_다원_Len_Fo_IP_Wdi_2	OF05	45	다원	F	older	Len	Fo	IPi	2	70.144	254.2	276.3	16.2	17.6	0
OF05_46_다원_Len_Fo_Wd_Wdi_1	OF05	46	다원	F	older	Len	Fo	IPm	1	66.497	282.8	309.1	18	19.5	0
OF05_46_다원_Len_Fo_Wd_Wdi_2	OF05	46	다원	F	older	Len	Fo	IPm	2	59.818	257.8	273.8	16.4	17.4	0
OF05_47_타원_Asp_Unf_IP_Wdi_1	OF05	47	타원	F	older	Asp	Unf	IPi	1	79.411	294.7	294.1	18.7	18.7	0
OF05_48_타원_Asp_Unf_Wd_Wdi_1	OF05	48	타원	F	older	Asp	Unf	IPm	1	25.725	209.5	210.5	12.8	12.9	34.069389
OF05_48_타원_Asp_Unf_Wd_Wdi_2	OF05	48	타원	F	older	Asp	Unf	IPm	2	30.926	208	209.6	12.7	12.8	0
OF05_49_다작_Len_Fo_IP_Wdi_1	OF05	49	다작	F	older	Len	Fo	IPi	1	79.462	305.7	322.2	19.3	20.3	0
OF05_49_다작_Len_Fo_IP_Wdi_2	OF05	49	다작	F	older	Len	Fo	IPi	2	59.117	241.7	271.8	15.3	17.3	0
OF05_5_타락_Asp_Fo_IP_Wdi_1	OF05	5	타락	F	older	Asp	Fo	IPi	1	88.217	374.7	375.7	22.9	22.9	0
OF05_5_타락_Asp_Fo_IP_Wdi_2	OF05	5	타락	F	older	Asp	Fo	IPi	2	98.785	394.7	399.8	23.8	24	0
OF05_50_다작_Len_Fo_Wd_Wdi_1	OF05	50	다작	F	older	Len	Fo	IPm	1	52.474	236.8	251.5	14.9	16	0
OF05_50_다작_Len_Fo_Wd_Wdi_2	OF05	50	다작	F	older	Len	Fo	IPm	2	57.117	293.5	299.7	18.6	19	0
OF05_51_타작_Asp_Unf_IP_Wdi_1	OF05	51	타작	F	older	Asp	Unf	IPi	1	73.913	267.6	263.4	17	16.8	0
OF05_52_타작_Asp_Unf_Wd_Wdi_1	OF05	52	타작	F	older	Asp	Unf	IPm	1	30.613	218	214.8	13.5	13.2	0
OF05_52_타작_Asp_Unf_Wd_Wdi_2	OF05	52	타작	F	older	Asp	Unf	IPm	2	24.853	198.5	200.8	11.9	12.1	0
OF05_53_단도_Len_Fo_IP_Wdi_1	OF05	53	단도	F	older	Len	Fo	IPi	1	84.559	252.7	265	16	16.9	0
OF05_53_단도_Len_Fo_IP_Wdi_2	OF05	53	단도	F	older	Len	Fo	IPi	2	69.033	260.8	269.6	16.6	17.2	0
OF05_54_단도_Len_Fo_Wd_Wdi_1	OF05	54	단도	F	older	Len	Fo	IPm	1	65.888	234.7	249.9	14.8	15.9	0
OF05_54_단도_Len_Fo_Wd_Wdi_2	OF05	54	단도	F	older	Len	Fo	IPm	2	64.944	260.6	269.4	16.6	17.2	0
OF05_55_탄도_Asp_Unf_IP_Wdi_1	OF05	55	탄도	F	older	Asp	Unf	IPi	1	72.032	321.2	317.3	20.2	20	0
OF05_55_탄도_Asp_Unf_IP_Wdi_2	OF05	55	탄도	F	older	Asp	Unf	IPi	2	61.805	251.9	250.7	16	15.9	0
OF05_56_탄도_Asp_Unf_Wd_Wdi_1	OF05	56	탄도	F	older	Asp	Unf	IPm	1	16.865	195.8	194.8	11.6	11.5	79.1100648
OF05_56_탄도_Asp_Unf_Wd_Wdi_2	OF05	56	탄도	F	older	Asp	Unf	IPm	2	27.553	197.1	200.2	11.7	12	0
OF05_57_단소_Len_Fo_IP_Wdi_1	OF05	57	단소	F	older	Len	Fo	IPi	1	64.651	257.1	269.3	16.3	17.2	0
OF05_57_단소_Len_Fo_IP_Wdi_2	OF05	57	단소	F	older	Len	Fo	IPi	2	62.65	254.9	264.5	16.2	16.8	0
OF05_58_단소_Len_Fo_Wd_Wdi_1	OF05	58	단소	F	older	Len	Fo	IPm	1	51.844	231.8	239.3	14.6	15.1	0
OF05_58_단소_Len_Fo_Wd_Wdi_2	OF05	58	단소	F	older	Len	Fo	IPm	2	49.699	225	240.7	14	15.2	0
OF05_59_탄소_Asp_Unf_IP_Wdi_1	OF05	59	탄소	F	older	Asp	Unf	IPi	1	66.357	222.4	221.4	13.8	13.8	0
OF05_6_타락_Asp_Fo_Wd_Wdi_1	OF05	6	타락	F	older	Asp	Fo	IPm	1	73.091	386.7	387.3	23.4	23.4	0
OF05_6_타락_Asp_Fo_Wd_Wdi_2	OF05	6	타락	F	older	Asp	Fo	IPm	2	68.915	385.5	391	23.4	23.6	0
OF05_60_탄소_Asp_Unf_Wd_Wdi_1	OF05	60	탄소	F	older	Asp	Unf	IPm	1	28.332	203.7	202.6	12.3	12.2	0
OF05_60_탄소_Asp_Unf_Wd_Wdi_2	OF05	60	탄소	F	older	Asp	Unf	IPm	2	16.158	192.9	194.5	11.4	11.5	0
OF05_61_단식_Len_Fo_IP_Wdi_1	OF05	61	단식	F	older	Len	Fo	IPi	1	67.24	245.2	257.3	15.5	16.4	0
OF05_61_단식_Len_Fo_IP_Wdi_2	OF05	61	단식	F	older	Len	Fo	IPi	2	57.663	243.8	264.5	15.4	16.8	0
OF05_62_단식_Len_Fo_Wd_Wdi_1	OF05	62	단식	F	older	Len	Fo	IPm	1	52.24	259.1	265.1	16.5	16.9	0
OF05_62_단식_Len_Fo_Wd_Wdi_2	OF05	62	단식	F	older	Len	Fo	IPm	2	53.521	271.4	285	17.3	18.1	0
OF05_64_탄식_Asp_Unf_Wd_Wdi_1	OF05	64	탄식	F	older	Asp	Unf	IPm	1	18.964	197.1	198.1	11.7	11.8	0
OF05_64_탄식_Asp_Unf_Wd_Wdi_2	OF05	64	탄식	F	older	Asp	Unf	IPm	2	18.457	200.1	202.5	12	12.2	0
OF05_7_다락_Len_Unf_IP_Wdi_1	OF05	7	다락	F	older	Len	Unf	IPi	1	72.739	195.2	196.7	11.6	11.7	0
OF05_7_다락_Len_Unf_IP_Wdi_2	OF05	7	다락	F	older	Len	Unf	IPi	2	50.245	196.9	196.4	11.7	11.7	0
OF05_8_다락_Len_Unf_Wd_Wdi_1	OF05	8	다락	F	older	Len	Unf	IPm	1	0	203.3	202.5	12.3	12.2	100
OF05_8_다락_Len_Unf_Wd_Wdi_2	OF05	8	다락	F	older	Len	Unf	IPm	2	0	190.6	187.5	11.2	10.9	100
OF05_9_타산_Asp_Fo_IP_Wdi_1	OF05	9	타산	F	older	Asp	Fo	IPi	1	82.113	397.3	399.7	23.9	24	0
OF05_9_타산_Asp_Fo_IP_Wdi_2	OF05	9	타산	F	older	Asp	Fo	IPi	2	92.828	419	415.2	24.8	24.6	0
OF06_1_타도_Asp_Fo_IP_Wdi_1	OF06	1	타도	F	older	Asp	Fo	IPi	1	56.95	299.8	300.7	19	19.1	0
OF06_1_타도_Asp_Fo_IP_Wdi_2	OF06	1	타도	F	older	Asp	Fo	IPi	2	68.435	304.8	306.5	19.3	19.4	0
OF06_10_타산_Asp_Fo_Wd_Wdi_1	OF06	10	타산	F	older	Asp	Fo	IPm	1	54.279	244.6	249.6	15.5	15.8	0
OF06_10_타산_Asp_Fo_Wd_Wdi_2	OF06	10	타산	F	older	Asp	Fo	IPm	2	84.684	265.6	263.9	16.9	16.8	0
OF06_11_다산_Len_Unf_IP_Wdi_1	OF06	11	다산	F	older	Len	Unf	IPi	1	23.234	169.3	172.5	9.1	9.4	0
OF06_12_다산_Len_Unf_Wd_Wdi_1	OF06	12	다산	F	older	Len	Unf	IPm	1	0	165	160.5	8.7	8.2	100
OF06_12_다산_Len_Unf_Wd_Wdi_2	OF06	12	다산	F	older	Len	Unf	IPm	2	0	160.1	158	8.1	7.9	100
OF06_13_타원_Asp_Fo_IP_Wdi_1	OF06	13	타원	F	older	Asp	Fo	IPi	1	68.016	161.6	163	8.3	8.5	0
OF06_13_타원_Asp_Fo_IP_Wdi_2	OF06	13	타원	F	older	Asp	Fo	IPi	2	62.932	316.4	320	19.9	20.1	0
OF06_14_타원_Asp_Fo_Wd_Wdi_1	OF06	14	타원	F	older	Asp	Fo	IPm	1	68.225	153	151.3	7.4	7.2	0
OF06_14_타원_Asp_Fo_Wd_Wdi_2	OF06	14	타원	F	older	Asp	Fo	IPm	2	91.778	285.4	285.4	18.2	18.2	0
OF06_15_다원_Len_Unf_IP_Wdi_1	OF06	15	다원	F	older	Len	Unf	IPi	1	57.62	157.2	153.9	7.8	7.5	0
OF06_15_다원_Len_Unf_IP_Wdi_2	OF06	15	다원	F	older	Len	Unf	IPi	2	39.487	165.6	162.8	8.7	8.4	0
OF06_16_다원_Len_Unf_Wd_Wdi_1	OF06	16	다원	F	older	Len	Unf	IPm	1	0	178.9	177.7	10.1	10	100
OF06_16_다원_Len_Unf_Wd_Wdi_2	OF06	16	다원	F	older	Len	Unf	IPm	2	0	161	159.2	8.2	8.1	100
OF06_17_타작_Asp_Fo_IP_Wdi_1	OF06	17	타작	F	older	Asp	Fo	IPi	1	65.742	297.5	312.6	18.9	19.7	0
OF06_17_타작_Asp_Fo_IP_Wdi_2	OF06	17	타작	F	older	Asp	Fo	IPi	2	71.072	305.9	307	19.4	19.4	0
OF06_18_타작_Asp_Fo_Wd_Wdi_1	OF06	18	타작	F	older	Asp	Fo	IPm	1	66.695	250.7	261.5	15.9	16.6	0
OF06_18_타작_Asp_Fo_Wd_Wdi_2	OF06	18	타작	F	older	Asp	Fo	IPm	2	50.198	272.1	276.6	17.3	17.6	0
OF06_19_다작_Len_Unf_IP_Wdi_1	OF06	19	다작	F	older	Len	Unf	IPi	1	66.969	156.4	150.2	7.7	7	0
OF06_19_다작_Len_Unf_IP_Wdi_2	OF06	19	다작	F	older	Len	Unf	IPi	2	62.916	158	155.8	7.9	7.7	0
OF06_2_타도_Asp_Fo_Wd_Wdi_1	OF06	2	타도	F	older	Asp	Fo	IPm	1	78.813	279.8	278.8	17.8	17.8	0
OF06_2_타도_Asp_Fo_Wd_Wdi_2	OF06	2	타도	F	older	Asp	Fo	IPm	2	85.285	270.6	270.5	17.2	17.2	0
OF06_20_다작_Len_Unf_Wd_Wdi_1	OF06	20	다작	F	older	Len	Unf	IPm	1	0	163.1	158.9	8.5	8	100
OF06_20_다작_Len_Unf_Wd_Wdi_2	OF06	20	다작	F	older	Len	Unf	IPm	2	30.829	169.2	166.1	9.1	8.8	0
OF06_21_탄도_Asp_Fo_IP_Wdi_1	OF06	21	탄도	F	older	Asp	Fo	IPi	1	60.426	266.2	271.8	17	17.3	0
OF06_21_탄도_Asp_Fo_IP_Wdi_2	OF06	21	탄도	F	older	Asp	Fo	IPi	2	72.405	282.3	280.8	18	17.9	0
OF06_22_탄도_Asp_Fo_Wd_Wdi_1	OF06	22	탄도	F	older	Asp	Fo	IPm	1	81.293	267.6	269.8	17	17.2	0
OF06_22_탄도_Asp_Fo_Wd_Wdi_2	OF06	22	탄도	F	older	Asp	Fo	IPm	2	72.059	306.8	308.1	19.4	19.5	0
OF06_23_단도_Len_Unf_IP_Wdi_1	OF06	23	단도	F	older	Len	Unf	IPi	1	15.435	161.7	157.3	8.3	7.8	0
OF06_23_단도_Len_Unf_IP_Wdi_2	OF06	23	단도	F	older	Len	Unf	IPi	2	33.519	162.3	162.7	8.4	8.4	0
OF06_24_단도_Len_Unf_Wd_Wdi_1	OF06	24	단도	F	older	Len	Unf	IPm	1	0	183	180.9	10.5	10.3	100
OF06_24_단도_Len_Unf_Wd_Wdi_2	OF06	24	단도	F	older	Len	Unf	IPm	2	0	157.1	156.8	7.8	7.8	100
OF06_25_탄소_Asp_Fo_IP_Wdi_1	OF06	25	탄소	F	older	Asp	Fo	IPi	1	64.059	300.3	301.3	19	19.1	0
OF06_25_탄소_Asp_Fo_IP_Wdi_2	OF06	25	탄소	F	older	Asp	Fo	IPi	2	54.996	293.5	301.1	18.6	19.1	0
OF06_26_탄소_Asp_Fo_Wd_Wdi_1	OF06	26	탄소	F	older	Asp	Fo	IPm	1	71.082	278.6	274.8	17.7	17.5	0
OF06_26_탄소_Asp_Fo_Wd_Wdi_2	OF06	26	탄소	F	older	Asp	Fo	IPm	2	48.958	244.9	245.6	15.5	15.6	0
OF06_27_단소_Len_Unf_IP_Wdi_1	OF06	27	단소	F	older	Len	Unf	IPi	1	70.651	187.5	179.7	10.9	10.1	0
OF06_27_단소_Len_Unf_IP_Wdi_2	OF06	27	단소	F	older	Len	Unf	IPi	2	54.591	170.8	166	9.3	8.8	0
OF06_28_단소_Len_Unf_Wd_Wdi_1	OF06	28	단소	F	older	Len	Unf	IPm	1	0	154.9	151.2	7.6	7.2	100
OF06_28_단소_Len_Unf_Wd_Wdi_2	OF06	28	단소	F	older	Len	Unf	IPm	2	0	174.3	171.8	9.6	9.4	100
OF06_29_탄식_Asp_Fo_IP_Wdi_1	OF06	29	탄식	F	older	Asp	Fo	IPi	1	58.255	305.6	303.9	19.3	19.2	0
OF06_29_탄식_Asp_Fo_IP_Wdi_2	OF06	29	탄식	F	older	Asp	Fo	IPi	2	56.123	285.9	294.1	18.2	18.7	0
OF06_3_다도_Len_Unf_IP_Wdi_1	OF06	3	다도	F	older	Len	Unf	IPi	1	44.552	154.8	160.7	7.6	8.2	0
OF06_30_탄식_Asp_Fo_Wd_Wdi_1	OF06	30	탄식	F	older	Asp	Fo	IPm	1	65.162	263.6	265.8	16.8	16.9	0
OF06_30_탄식_Asp_Fo_Wd_Wdi_2	OF06	30	탄식	F	older	Asp	Fo	IPm	2	57.096	280.9	280.1	17.9	17.8	0
OF06_31_단식_Len_Unf_IP_Wdi_1	OF06	31	단식	F	older	Len	Unf	IPi	1	51.512	165.6	164	8.7	8.6	0
OF06_31_단식_Len_Unf_IP_Wdi_2	OF06	31	단식	F	older	Len	Unf	IPi	2	29.724	139	140.3	5.7	5.9	0
OF06_32_단식_Len_Unf_Wd_Wdi_1	OF06	32	단식	F	older	Len	Unf	IPm	1	0	185.2	184	10.7	10.6	100
OF06_32_단식_Len_Unf_Wd_Wdi_2	OF06	32	단식	F	older	Len	Unf	IPm	2	0	177.4	176.3	9.9	9.8	100
OF06_33_다도_Len_Fo_IP_Wdi_1	OF06	33	다도	F	older	Len	Fo	IPi	1	69.197	224.5	232.4	14	14.6	0
OF06_33_다도_Len_Fo_IP_Wdi_2	OF06	33	다도	F	older	Len	Fo	IPi	2	66.998	231	231.8	14.5	14.6	0
OF06_34_다도_Len_Fo_Wd_Wdi_1	OF06	34	다도	F	older	Len	Fo	IPm	1	63.904	221.7	230.3	13.8	14.4	0
OF06_34_다도_Len_Fo_Wd_Wdi_2	OF06	34	다도	F	older	Len	Fo	IPm	2	25.105	218.7	228	13.5	14.3	0
OF06_35_타도_Asp_Unf_IP_Wdi_1	OF06	35	타도	F	older	Asp	Unf	IPi	1	87.878	236.8	229.5	14.9	14.4	0
OF06_36_타도_Asp_Unf_Wd_Wdi_1	OF06	36	타도	F	older	Asp	Unf	IPm	1	44.4	187.8	182	10.9	10.4	0
OF06_36_타도_Asp_Unf_Wd_Wdi_2	OF06	36	타도	F	older	Asp	Unf	IPm	2	22.445	171	167.2	9.3	8.9	0
OF06_37_다락_Len_Fo_IP_Wdi_1	OF06	37	다락	F	older	Len	Fo	IPi	1	49.337	169.5	191.3	9.1	11.2	0
OF06_37_다락_Len_Fo_IP_Wdi_2	OF06	37	다락	F	older	Len	Fo	IPi	2	39.675	210.6	236.3	12.9	14.9	0
OF06_38_다락_Len_Fo_Wd_Wdi_1	OF06	38	다락	F	older	Len	Fo	IPm	1	14.883	199.1	227.9	11.9	14.3	0
OF06_38_다락_Len_Fo_Wd_Wdi_2	OF06	38	다락	F	older	Len	Fo	IPm	2	20.484	179.7	186.2	10.1	10.8	0
OF06_4_다도_Len_Unf_Wd_Wdi_1	OF06	4	다도	F	older	Len	Unf	IPm	1	0	164.9	163.5	8.7	8.5	100
OF06_4_다도_Len_Unf_Wd_Wdi_2	OF06	4	다도	F	older	Len	Unf	IPm	2	0	154.2	148.2	7.5	6.8	100
OF06_40_타락_Asp_Unf_Wd_Wdi_1	OF06	40	타락	F	older	Asp	Unf	IPm	1	28.755	193.7	178.6	11.4	10	0
OF06_40_타락_Asp_Unf_Wd_Wdi_2	OF06	40	타락	F	older	Asp	Unf	IPm	2	38.559	172.2	169.4	9.4	9.1	0
OF06_41_다산_Len_Fo_IP_Wdi_1	OF06	41	다산	F	older	Len	Fo	IPi	1	77.868	161.9	170.6	8.3	9.2	0
OF06_42_다산_Len_Fo_Wd_Wdi_1	OF06	42	다산	F	older	Len	Fo	IPm	1	9.684	193.4	202	11.4	12.2	0
OF06_42_다산_Len_Fo_Wd_Wdi_2	OF06	42	다산	F	older	Len	Fo	IPm	2	50.517	196.7	232.9	11.7	14.6	0
OF06_44_타산_Asp_Unf_Wd_Wdi_2	OF06	44	타산	F	older	Asp	Unf	IPm	2	37.534	158.3	157	8	7.8	0
OF06_45_다원_Len_Fo_IP_Wdi_1	OF06	45	다원	F	older	Len	Fo	IPi	1	34.641	219.2	242.5	13.6	15.3	0
OF06_45_다원_Len_Fo_IP_Wdi_2	OF06	45	다원	F	older	Len	Fo	IPi	2	49.15	204.2	223.8	12.4	13.9	0
OF06_46_다원_Len_Fo_Wd_Wdi_1	OF06	46	다원	F	older	Len	Fo	IPm	1	48.676	210.3	227.3	12.9	14.2	0
OF06_46_다원_Len_Fo_Wd_Wdi_2	OF06	46	다원	F	older	Len	Fo	IPm	2	29.218	219.3	237.7	13.6	15	0
OF06_47_타원_Asp_Unf_IP_Wdi_1	OF06	47	타원	F	older	Asp	Unf	IPi	1	67.648	233.5	226.3	14.7	14.1	0
OF06_48_타원_Asp_Unf_Wd_Wdi_1	OF06	48	타원	F	older	Asp	Unf	IPm	1	32.692	196.4	185.9	11.7	10.7	0
OF06_48_타원_Asp_Unf_Wd_Wdi_2	OF06	48	타원	F	older	Asp	Unf	IPm	2	21.03	189	185.1	11	10.7	0
OF06_49_다작_Len_Fo_IP_Wdi_1	OF06	49	다작	F	older	Len	Fo	IPi	1	64.472	233	256.9	14.6	16.3	0
OF06_49_다작_Len_Fo_IP_Wdi_2	OF06	49	다작	F	older	Len	Fo	IPi	2	52.061	211.3	228.4	13	14.3	0
OF06_5_타락_Asp_Fo_IP_Wdi_1	OF06	5	타락	F	older	Asp	Fo	IPi	1	63.065	297	300.4	18.8	19	0
OF06_5_타락_Asp_Fo_IP_Wdi_2	OF06	5	타락	F	older	Asp	Fo	IPi	2	76.392	276.4	275.7	17.6	17.6	0
OF06_50_다작_Len_Fo_Wd_Wdi_1	OF06	50	다작	F	older	Len	Fo	IPm	1	11.945	176	177.8	9.8	10	0
OF06_50_다작_Len_Fo_Wd_Wdi_2	OF06	50	다작	F	older	Len	Fo	IPm	2	21.759	204.6	218.1	12.4	13.5	0
OF06_51_타작_Asp_Unf_IP_Wdi_1	OF06	51	타작	F	older	Asp	Unf	IPi	1	65.795	228.5	229.4	14.3	14.4	0
OF06_52_타작_Asp_Unf_Wd_Wdi_1	OF06	52	타작	F	older	Asp	Unf	IPm	1	32.205	184.7	171.7	10.6	9.4	0
OF06_52_타작_Asp_Unf_Wd_Wdi_2	OF06	52	타작	F	older	Asp	Unf	IPm	2	40.918	163.8	160.8	8.5	8.2	0
OF06_53_단도_Len_Fo_IP_Wdi_1	OF06	53	단도	F	older	Len	Fo	IPi	1	59.652	207.6	218.5	12.6	13.5	0
OF06_53_단도_Len_Fo_IP_Wdi_2	OF06	53	단도	F	older	Len	Fo	IPi	2	61.899	236.1	241.1	14.9	15.2	0
OF06_54_단도_Len_Fo_Wd_Wdi_1	OF06	54	단도	F	older	Len	Fo	IPm	1	10.021	199.4	217.3	11.9	13.4	0
OF06_54_단도_Len_Fo_Wd_Wdi_2	OF06	54	단도	F	older	Len	Fo	IPm	2	31.895	211.6	227.4	13	14.2	0
OF06_55_탄도_Asp_Unf_IP_Wdi_1	OF06	55	탄도	F	older	Asp	Unf	IPi	1	67.309	231.1	230.5	14.5	14.5	0
OF06_55_탄도_Asp_Unf_IP_Wdi_2	OF06	55	탄도	F	older	Asp	Unf	IPi	2	48.522	232.6	218.1	14.6	13.5	0
OF06_56_탄도_Asp_Unf_Wd_Wdi_1	OF06	56	탄도	F	older	Asp	Unf	IPm	1	39.694	215.3	200.6	13.3	12.1	0
OF06_56_탄도_Asp_Unf_Wd_Wdi_2	OF06	56	탄도	F	older	Asp	Unf	IPm	2	30.316	180.4	175.4	10.2	9.7	0
OF06_57_단소_Len_Fo_IP_Wdi_1	OF06	57	단소	F	older	Len	Fo	IPi	1	68.872	208.5	206.4	12.7	12.5	0
OF06_57_단소_Len_Fo_IP_Wdi_2	OF06	57	단소	F	older	Len	Fo	IPi	2	36.285	245.4	255.4	15.5	16.2	0
OF06_58_단소_Len_Fo_Wd_Wdi_1	OF06	58	단소	F	older	Len	Fo	IPm	1	17.212	223.7	232.4	13.9	14.6	0
OF06_58_단소_Len_Fo_Wd_Wdi_2	OF06	58	단소	F	older	Len	Fo	IPm	2	10.439	194.3	210.4	11.5	12.9	0
OF06_59_탄소_Asp_Unf_IP_Wdi_1	OF06	59	탄소	F	older	Asp	Unf	IPi	1	55.155	246.5	242.1	15.6	15.3	0
OF06_6_타락_Asp_Fo_Wd_Wdi_1	OF06	6	타락	F	older	Asp	Fo	IPm	1	71.569	292.2	293.5	18.6	18.6	0
OF06_6_타락_Asp_Fo_Wd_Wdi_2	OF06	6	타락	F	older	Asp	Fo	IPm	2	69.176	271.9	277	17.3	17.6	0
OF06_60_탄소_Asp_Unf_Wd_Wdi_2	OF06	60	탄소	F	older	Asp	Unf	IPm	2	50.816	187.7	173.9	10.9	9.6	0
OF06_61_단식_Len_Fo_IP_Wdi_1	OF06	61	단식	F	older	Len	Fo	IPi	1	84.987	236.9	239.6	14.9	15.1	0
OF06_61_단식_Len_Fo_IP_Wdi_2	OF06	61	단식	F	older	Len	Fo	IPi	2	27.012	205.2	216.7	12.4	13.4	0
OF06_62_단식_Len_Fo_Wd_Wdi_1	OF06	62	단식	F	older	Len	Fo	IPm	1	58.13	211.6	217.2	13	13.4	0
OF06_62_단식_Len_Fo_Wd_Wdi_2	OF06	62	단식	F	older	Len	Fo	IPm	2	15.382	217.4	232.9	13.4	14.6	55.128476
OF06_64_탄식_Asp_Unf_Wd_Wdi_1	OF06	64	탄식	F	older	Asp	Unf	IPm	1	24.328	203.2	197.6	12.3	11.8	0
OF06_64_탄식_Asp_Unf_Wd_Wdi_2	OF06	64	탄식	F	older	Asp	Unf	IPm	2	33.348	185.6	180.1	10.7	10.2	0
OF06_7_다락_Len_Unf_IP_Wdi_1	OF06	7	다락	F	older	Len	Unf	IPi	1	24.943	163.3	163.3	8.5	8.5	0
OF06_7_다락_Len_Unf_IP_Wdi_2	OF06	7	다락	F	older	Len	Unf	IPi	2	40.797	159.2	154.5	8.1	7.5	0
OF06_8_다락_Len_Unf_Wd_Wdi_1	OF06	8	다락	F	older	Len	Unf	IPm	1	0	169	167.4	9.1	8.9	100
OF06_8_다락_Len_Unf_Wd_Wdi_2	OF06	8	다락	F	older	Len	Unf	IPm	2	0	152.9	153.9	7.4	7.5	100
OF06_9_타산_Asp_Fo_IP_Wdi_1	OF06	9	타산	F	older	Asp	Fo	IPi	1	64.796	306.4	314	19.4	19.8	0
OF06_9_타산_Asp_Fo_IP_Wdi_2	OF06	9	타산	F	older	Asp	Fo	IPi	2	84.586	276.4	279.5	17.6	17.8	0
OF07_1_타도_Asp_Fo_IP_Wdi_1	OF07	1	타도	F	older	Asp	Fo	IPi	1	98.377	239.8	240.6	15.1	15.2	0
OF07_1_타도_Asp_Fo_IP_Wdi_2	OF07	1	타도	F	older	Asp	Fo	IPi	2	50.18	238.2	242.4	15	15.3	0
OF07_10_타산_Asp_Fo_Wd_Wdi_1	OF07	10	타산	F	older	Asp	Fo	IPm	1	109.722	229	227.6	14.3	14.2	0
OF07_10_타산_Asp_Fo_Wd_Wdi_2	OF07	10	타산	F	older	Asp	Fo	IPm	2	84.587	220.5	213.3	13.7	13.1	44.3437821
OF07_11_다산_Len_Unf_IP_Wdi_1	OF07	11	다산	F	older	Len	Unf	IPi	1	42.766	157.4	156.9	7.9	7.8	0
OF07_12_다산_Len_Unf_Wd_Wdi_1	OF07	12	다산	F	older	Len	Unf	IPm	1	0	167.2	165.8	8.9	8.8	100
OF07_12_다산_Len_Unf_Wd_Wdi_2	OF07	12	다산	F	older	Len	Unf	IPm	2	0	160.8	158.5	8.2	8	100
OF07_13_타원_Asp_Fo_IP_Wdi_1	OF07	13	타원	F	older	Asp	Fo	IPi	1	89.732	264.4	265.2	16.8	16.9	0
OF07_13_타원_Asp_Fo_IP_Wdi_2	OF07	13	타원	F	older	Asp	Fo	IPi	2	82.173	251	254.8	15.9	16.2	0
OF07_14_타원_Asp_Fo_Wd_Wdi_1	OF07	14	타원	F	older	Asp	Fo	IPm	1	111.653	224.4	221.5	14	13.8	100
OF07_14_타원_Asp_Fo_Wd_Wdi_2	OF07	14	타원	F	older	Asp	Fo	IPm	2	97.496	216.7	216.7	13.4	13.4	0
OF07_15_다원_Len_Unf_IP_Wdi_1	OF07	15	다원	F	older	Len	Unf	IPi	1	76.252	138.7	137.3	5.7	5.5	0
OF07_15_다원_Len_Unf_IP_Wdi_2	OF07	15	다원	F	older	Len	Unf	IPi	2	54.992	150.8	151.5	7.1	7.2	0
OF07_16_다원_Len_Unf_Wd_Wdi_1	OF07	16	다원	F	older	Len	Unf	IPm	1	0	150.3	146.6	7.1	6.6	100
OF07_16_다원_Len_Unf_Wd_Wdi_2	OF07	16	다원	F	older	Len	Unf	IPm	2	0	156.7	153.5	7.8	7.4	100
OF07_17_타작_Asp_Fo_IP_Wdi_1	OF07	17	타작	F	older	Asp	Fo	IPi	1	72.072	235.8	235.6	14.9	14.8	0
OF07_17_타작_Asp_Fo_IP_Wdi_2	OF07	17	타작	F	older	Asp	Fo	IPi	2	83.182	265.1	267.7	16.9	17	0
OF07_18_타작_Asp_Fo_Wd_Wdi_1	OF07	18	타작	F	older	Asp	Fo	IPm	1	98.106	235.5	237.9	14.8	15	0
OF07_18_타작_Asp_Fo_Wd_Wdi_2	OF07	18	타작	F	older	Asp	Fo	IPm	2	67.802	222.5	222.4	13.8	13.8	100
OF07_19_다작_Len_Unf_IP_Wdi_1	OF07	19	다작	F	older	Len	Unf	IPi	1	59.845	157.6	155.7	7.9	7.7	0
OF07_19_다작_Len_Unf_IP_Wdi_2	OF07	19	다작	F	older	Len	Unf	IPi	2	42.102	170.2	167.3	9.2	8.9	0
OF07_2_타도_Asp_Fo_Wd_Wdi_1	OF07	2	타도	F	older	Asp	Fo	IPm	1	77.254	250.2	254.4	15.9	16.2	0
OF07_2_타도_Asp_Fo_Wd_Wdi_2	OF07	2	타도	F	older	Asp	Fo	IPm	2	100.387	222.3	221.7	13.8	13.8	0
OF07_20_다작_Len_Unf_Wd_Wdi_1	OF07	20	다작	F	older	Len	Unf	IPm	1	0	157.4	153.3	7.9	7.4	100
OF07_20_다작_Len_Unf_Wd_Wdi_2	OF07	20	다작	F	older	Len	Unf	IPm	2	0	155	150.7	7.6	7.1	100
OF07_21_탄도_Asp_Fo_IP_Wdi_2	OF07	21	탄도	F	older	Asp	Fo	IPi	2	74.359	254.1	254.4	16.1	16.2	0
OF07_22_탄도_Asp_Fo_Wd_Wdi_2	OF07	22	탄도	F	older	Asp	Fo	IPm	2	88.747	240	237.6	15.2	15	59.482397
OF07_23_단도_Len_Unf_IP_Wdi_1	OF07	23	단도	F	older	Len	Unf	IPi	1	63.642	159.1	157.3	8	7.8	0
OF07_23_단도_Len_Unf_IP_Wdi_2	OF07	23	단도	F	older	Len	Unf	IPi	2	50.945	154.5	152.7	7.5	7.3	0
OF07_24_단도_Len_Unf_Wd_Wdi_1	OF07	24	단도	F	older	Len	Unf	IPm	1	0	158.4	154.3	8	7.5	100
OF07_24_단도_Len_Unf_Wd_Wdi_2	OF07	24	단도	F	older	Len	Unf	IPm	2	0	162	158.7	8.4	8	100
OF07_25_탄소_Asp_Fo_IP_Wdi_1	OF07	25	탄소	F	older	Asp	Fo	IPi	1	90.775	246.8	248.7	15.6	15.8	0
OF07_25_탄소_Asp_Fo_IP_Wdi_2	OF07	25	탄소	F	older	Asp	Fo	IPi	2	62.194	261.7	262.6	16.7	16.7	0
OF07_26_탄소_Asp_Fo_Wd_Wdi_1	OF07	26	탄소	F	older	Asp	Fo	IPm	1	72.797	218	219.1	13.5	13.6	60.16098
OF07_26_탄소_Asp_Fo_Wd_Wdi_2	OF07	26	탄소	F	older	Asp	Fo	IPm	2	54.729	228.8	225.4	14.3	14.1	0
OF07_27_단소_Len_Unf_IP_Wdi_1	OF07	27	단소	F	older	Len	Unf	IPi	1	39.28	163.2	164.2	8.5	8.6	0
OF07_27_단소_Len_Unf_IP_Wdi_2	OF07	27	단소	F	older	Len	Unf	IPi	2	49.028	152.9	152.5	7.4	7.3	0
OF07_28_단소_Len_Unf_Wd_Wdi_1	OF07	28	단소	F	older	Len	Unf	IPm	1	0	151	148.2	7.1	6.8	100
OF07_28_단소_Len_Unf_Wd_Wdi_2	OF07	28	단소	F	older	Len	Unf	IPm	2	0	164.4	160.4	8.6	8.2	100
OF07_29_탄식_Asp_Fo_IP_Wdi_1	OF07	29	탄식	F	older	Asp	Fo	IPi	1	67.42	234.7	237.4	14.8	15	0
OF07_29_탄식_Asp_Fo_IP_Wdi_2	OF07	29	탄식	F	older	Asp	Fo	IPi	2	81.9	238.8	238.5	15.1	15	0
OF07_3_다도_Len_Unf_IP_Wdi_1	OF07	3	다도	F	older	Len	Unf	IPi	1	24.185	140.8	141.4	5.9	6	0
OF07_3_다도_Len_Unf_IP_Wdi_2	OF07	3	다도	F	older	Len	Unf	IPi	2	20.746	152.3	172.6	7.3	9.4	0
OF07_30_탄식_Asp_Fo_Wd_Wdi_1	OF07	30	탄식	F	older	Asp	Fo	IPm	1	64.885	260.7	266.1	16.6	16.9	0
OF07_30_탄식_Asp_Fo_Wd_Wdi_2	OF07	30	탄식	F	older	Asp	Fo	IPm	2	65.262	226.5	229.2	14.2	14.4	0
OF07_31_단식_Len_Unf_IP_Wdi_1	OF07	31	단식	F	older	Len	Unf	IPi	1	39.815	152	151	7.2	7.1	0
OF07_31_단식_Len_Unf_IP_Wdi_2	OF07	31	단식	F	older	Len	Unf	IPi	2	37.086	146	146.9	6.6	6.7	0
OF07_32_단식_Len_Unf_Wd_Wdi_1	OF07	32	단식	F	older	Len	Unf	IPm	1	0	166.5	162.5	8.8	8.4	100
OF07_32_단식_Len_Unf_Wd_Wdi_2	OF07	32	단식	F	older	Len	Unf	IPm	2	0	160.2	156.2	8.2	7.7	100
OF07_33_다도_Len_Fo_IP_Wdi_1	OF07	33	다도	F	older	Len	Fo	IPi	1	78.081	161.8	176	8.3	9.8	0
OF07_33_다도_Len_Fo_IP_Wdi_2	OF07	33	다도	F	older	Len	Fo	IPi	2	38.74	183.6	192.8	10.5	11.4	0
OF07_34_다도_Len_Fo_Wd_Wdi_1	OF07	34	다도	F	older	Len	Fo	IPm	1	13.264	164.1	181.4	8.6	10.3	100
OF07_34_다도_Len_Fo_Wd_Wdi_2	OF07	34	다도	F	older	Len	Fo	IPm	2	83.859	185.9	191.7	10.7	11.3	0
OF07_35_타도_Asp_Unf_IP_Wdi_1	OF07	35	타도	F	older	Asp	Unf	IPi	1	87.962	206.8	204.2	12.6	12.4	0
OF07_35_타도_Asp_Unf_IP_Wdi_2	OF07	35	타도	F	older	Asp	Unf	IPi	2	64.114	218.9	216	13.6	13.3	0
OF07_36_타도_Asp_Unf_Wd_Wdi_1	OF07	36	타도	F	older	Asp	Unf	IPm	1	17.357	168.5	175.4	9	9.7	0
OF07_36_타도_Asp_Unf_Wd_Wdi_2	OF07	36	타도	F	older	Asp	Unf	IPm	2	19.974	170.9	167.5	9.3	8.9	0
OF07_37_다락_Len_Fo_IP_Wdi_1	OF07	37	다락	F	older	Len	Fo	IPi	1	40.116	173.1	180.2	9.5	10.2	0
OF07_37_다락_Len_Fo_IP_Wdi_2	OF07	37	다락	F	older	Len	Fo	IPi	2	21.91	178.4	186.9	10	10.8	0
OF07_38_다락_Len_Fo_Wd_Wdi_1	OF07	38	다락	F	older	Len	Fo	IPm	1	23.625	149.7	168.9	7	9.1	0
OF07_38_다락_Len_Fo_Wd_Wdi_2	OF07	38	다락	F	older	Len	Fo	IPm	2	15.14	171.5	179	9.3	10.1	0
OF07_39_타락_Asp_Unf_IP_Wdi_1	OF07	39	타락	F	older	Asp	Unf	IPi	1	71.817	193.1	189.3	11.4	11	0
OF07_39_타락_Asp_Unf_IP_Wdi_2	OF07	39	타락	F	older	Asp	Unf	IPi	2	60.647	206.3	208.5	12.5	12.7	0
OF07_4_다도_Len_Unf_Wd_Wdi_1	OF07	4	다도	F	older	Len	Unf	IPm	1	0	160.9	157.4	8.2	7.9	100
OF07_4_다도_Len_Unf_Wd_Wdi_2	OF07	4	다도	F	older	Len	Unf	IPm	2	0	157.8	155.4	7.9	7.6	100
OF07_40_타락_Asp_Unf_Wd_Wdi_1	OF07	40	타락	F	older	Asp	Unf	IPm	1	42.503	176.1	174.3	9.8	9.6	38.7182404
OF07_40_타락_Asp_Unf_Wd_Wdi_2	OF07	40	타락	F	older	Asp	Unf	IPm	2	23.223	170.6	170.1	9.2	9.2	0
OF07_41_다산_Len_Fo_IP_Wdi_1	OF07	41	다산	F	older	Len	Fo	IPi	1	68.717	143.2	144.2	6.2	6.3	0
OF07_41_다산_Len_Fo_IP_Wdi_2	OF07	41	다산	F	older	Len	Fo	IPi	2	49.206	190.9	197.3	11.2	11.8	0
OF07_42_다산_Len_Fo_Wd_Wdi_2	OF07	42	다산	F	older	Len	Fo	IPm	2	0	157.5	171.2	7.9	9.3	100
OF07_44_타산_Asp_Unf_Wd_Wdi_1	OF07	44	타산	F	older	Asp	Unf	IPm	1	19.669	176.7	170.5	9.9	9.2	0
OF07_44_타산_Asp_Unf_Wd_Wdi_2	OF07	44	타산	F	older	Asp	Unf	IPm	2	21.833	172.4	165.7	9.4	8.7	100
OF07_45_다원_Len_Fo_IP_Wdi_1	OF07	45	다원	F	older	Len	Fo	IPi	1	73.816	182.6	186.5	10.4	10.8	0
OF07_45_다원_Len_Fo_IP_Wdi_2	OF07	45	다원	F	older	Len	Fo	IPi	2	57.291	179.9	183.4	10.2	10.5	0
OF07_46_다원_Len_Fo_Wd_Wdi_1	OF07	46	다원	F	older	Len	Fo	IPm	1	0	167.9	175.9	9	9.8	0
OF07_46_다원_Len_Fo_Wd_Wdi_2	OF07	46	다원	F	older	Len	Fo	IPm	2	14.19	173	195.5	9.5	11.6	0
OF07_47_타원_Asp_Unf_IP_Wdi_1	OF07	47	타원	F	older	Asp	Unf	IPi	1	70.119	186.3	185.5	10.8	10.7	0
OF07_47_타원_Asp_Unf_IP_Wdi_2	OF07	47	타원	F	older	Asp	Unf	IPi	2	77.846	181.8	177.6	10.3	9.9	0
OF07_48_타원_Asp_Unf_Wd_Wdi_1	OF07	48	타원	F	older	Asp	Unf	IPm	1	24.003	166.2	164	8.8	8.6	100
OF07_49_다작_Len_Fo_IP_Wdi_1	OF07	49	다작	F	older	Len	Fo	IPi	1	56.305	191.5	197.4	11.2	11.8	0
OF07_49_다작_Len_Fo_IP_Wdi_2	OF07	49	다작	F	older	Len	Fo	IPi	2	54.528	193	196.3	11.4	11.7	0
OF07_5_타락_Asp_Fo_IP_Wdi_1	OF07	5	타락	F	older	Asp	Fo	IPi	1	68.694	255.3	260.9	16.2	16.6	0
OF07_5_타락_Asp_Fo_IP_Wdi_2	OF07	5	타락	F	older	Asp	Fo	IPi	2	59.889	229.4	235.5	14.4	14.8	0
OF07_50_다작_Len_Fo_Wd_Wdi_1	OF07	50	다작	F	older	Len	Fo	IPm	1	57.902	160.1	162.6	8.1	8.4	0
OF07_50_다작_Len_Fo_Wd_Wdi_2	OF07	50	다작	F	older	Len	Fo	IPm	2	79.939	203.4	199.2	12.3	11.9	100
OF07_51_타작_Asp_Unf_IP_Wdi_1	OF07	51	타작	F	older	Asp	Unf	IPi	1	76.722	212.8	213.1	13.1	13.1	0
OF07_51_타작_Asp_Unf_IP_Wdi_2	OF07	51	타작	F	older	Asp	Unf	IPi	2	69.143	218.3	217	13.5	13.4	0
OF07_52_타작_Asp_Unf_Wd_Wdi_1	OF07	52	타작	F	older	Asp	Unf	IPm	1	19.951	175.8	171.7	9.8	9.4	0
OF07_52_타작_Asp_Unf_Wd_Wdi_2	OF07	52	타작	F	older	Asp	Unf	IPm	2	21.646	161.3	158.3	8.3	8	100
OF07_53_단도_Len_Fo_IP_Wdi_1	OF07	53	단도	F	older	Len	Fo	IPi	1	20.733	169.8	175.5	9.2	9.7	0
OF07_53_단도_Len_Fo_IP_Wdi_2	OF07	53	단도	F	older	Len	Fo	IPi	2	21.729	177.9	183.2	10	10.5	0
OF07_54_단도_Len_Fo_Wd_Wdi_1	OF07	54	단도	F	older	Len	Fo	IPm	1	87.313	169.4	171.7	9.1	9.4	100
OF07_54_단도_Len_Fo_Wd_Wdi_2	OF07	54	단도	F	older	Len	Fo	IPm	2	21.084	162.4	173	8.4	9.5	0
OF07_55_탄도_Asp_Unf_IP_Wdi_1	OF07	55	탄도	F	older	Asp	Unf	IPi	1	84.069	224.2	223.3	14	13.9	0
OF07_55_탄도_Asp_Unf_IP_Wdi_2	OF07	55	탄도	F	older	Asp	Unf	IPi	2	58.451	192.6	190.3	11.3	11.1	0
OF07_56_탄도_Asp_Unf_Wd_Wdi_1	OF07	56	탄도	F	older	Asp	Unf	IPm	1	25.298	177	172	9.9	9.4	0
OF07_56_탄도_Asp_Unf_Wd_Wdi_2	OF07	56	탄도	F	older	Asp	Unf	IPm	2	20.589	179.6	177.2	10.1	9.9	55.540341
OF07_57_단소_Len_Fo_IP_Wdi_1	OF07	57	단소	F	older	Len	Fo	IPi	1	28.802	174.9	184	9.7	10.6	0
OF07_57_단소_Len_Fo_IP_Wdi_2	OF07	57	단소	F	older	Len	Fo	IPi	2	49.734	171.5	177.9	9.3	10	0
OF07_58_단소_Len_Fo_Wd_Wdi_1	OF07	58	단소	F	older	Len	Fo	IPm	1	56.273	202.8	201.9	12.2	12.2	0
OF07_58_단소_Len_Fo_Wd_Wdi_2	OF07	58	단소	F	older	Len	Fo	IPm	2	12.757	154.7	166	7.6	8.8	0
OF07_59_탄소_Asp_Unf_IP_Wdi_1	OF07	59	탄소	F	older	Asp	Unf	IPi	1	42.875	215	214.3	13.3	13.2	0
OF07_59_탄소_Asp_Unf_IP_Wdi_2	OF07	59	탄소	F	older	Asp	Unf	IPi	2	53.018	211.1	209.9	12.9	12.8	0
OF07_6_타락_Asp_Fo_Wd_Wdi_1	OF07	6	타락	F	older	Asp	Fo	IPm	1	94.94	228.2	225.9	14.3	14.1	0
OF07_6_타락_Asp_Fo_Wd_Wdi_2	OF07	6	타락	F	older	Asp	Fo	IPm	2	75.381	234.3	236	14.7	14.9	0
OF07_60_탄소_Asp_Unf_Wd_Wdi_1	OF07	60	탄소	F	older	Asp	Unf	IPm	1	38.555	170.3	165.9	9.2	8.8	100
OF07_60_탄소_Asp_Unf_Wd_Wdi_2	OF07	60	탄소	F	older	Asp	Unf	IPm	2	27.837	174.5	170.5	9.6	9.2	0
OF07_61_단식_Len_Fo_IP_Wdi_1	OF07	61	단식	F	older	Len	Fo	IPi	1	45.886	177.4	173.1	9.9	9.5	0
OF07_61_단식_Len_Fo_IP_Wdi_2	OF07	61	단식	F	older	Len	Fo	IPi	2	24.612	176.3	179.1	9.8	10.1	0
OF07_62_단식_Len_Fo_Wd_Wdi_1	OF07	62	단식	F	older	Len	Fo	IPm	1	18.023	166.9	180.9	8.9	10.3	0
OF07_62_단식_Len_Fo_Wd_Wdi_2	OF07	62	단식	F	older	Len	Fo	IPm	2	13.609	154.8	161.3	7.6	8.3	100
OF07_63_탄식_Asp_Unf_IP_Wdi_1	OF07	63	탄식	F	older	Asp	Unf	IPi	1	61.287	179	179.2	10.1	10.1	0
OF07_63_탄식_Asp_Unf_IP_Wdi_2	OF07	63	탄식	F	older	Asp	Unf	IPi	2	58.775	194	192.5	11.5	11.3	0
OF07_64_탄식_Asp_Unf_Wd_Wdi_1	OF07	64	탄식	F	older	Asp	Unf	IPm	1	34.296	174.8	171.4	9.7	9.3	0
OF07_64_탄식_Asp_Unf_Wd_Wdi_2	OF07	64	탄식	F	older	Asp	Unf	IPm	2	21.194	175.3	169.7	9.7	9.2	0
OF07_7_다락_Len_Unf_IP_Wdi_1	OF07	7	다락	F	older	Len	Unf	IPi	1	38.397	158.4	160.3	8	8.2	0
OF07_7_다락_Len_Unf_IP_Wdi_2	OF07	7	다락	F	older	Len	Unf	IPi	2	47.85	163.3	162.9	8.5	8.4	0
OF07_8_다락_Len_Unf_Wd_Wdi_1	OF07	8	다락	F	older	Len	Unf	IPm	1	9.244	163.1	158.8	8.5	8	100
OF07_8_다락_Len_Unf_Wd_Wdi_2	OF07	8	다락	F	older	Len	Unf	IPm	2	0	165.7	163.3	8.7	8.5	100
OF07_9_타산_Asp_Fo_IP_Wdi_2	OF07	9	타산	F	older	Asp	Fo	IPi	2	75.554	258.7	260.2	16.5	16.6	0
OF08_1_타도_Asp_Fo_IP_Wdi_1	OF08	1	타도	F	older	Asp	Fo	IPi	1	82.528	314.7	314.2	19.8	19.8	0
OF08_1_타도_Asp_Fo_IP_Wdi_2	OF08	1	타도	F	older	Asp	Fo	IPi	2	87.407	295.8	293.3	18.8	18.6	0
OF08_10_타산_Asp_Fo_Wd_Wdi_1	OF08	10	타산	F	older	Asp	Fo	IPm	1	59.387	267.1	269.8	17	17.2	0
OF08_10_타산_Asp_Fo_Wd_Wdi_2	OF08	10	타산	F	older	Asp	Fo	IPm	2	80.936	276.6	272.5	17.6	17.4	0
OF08_12_다산_Len_Unf_Wd_Wdi_1	OF08	12	다산	F	older	Len	Unf	IPm	1	0	171	166.8	9.3	8.9	100
OF08_12_다산_Len_Unf_Wd_Wdi_2	OF08	12	다산	F	older	Len	Unf	IPm	2	0	161.4	158.7	8.3	8	100
OF08_13_타원_Asp_Fo_IP_Wdi_1	OF08	13	타원	F	older	Asp	Fo	IPi	1	107.125	333.1	331.5	20.8	20.7	0
OF08_13_타원_Asp_Fo_IP_Wdi_2	OF08	13	타원	F	older	Asp	Fo	IPi	2	87.533	292.6	289.4	18.6	18.4	0
OF08_14_타원_Asp_Fo_Wd_Wdi_1	OF08	14	타원	F	older	Asp	Fo	IPm	1	95.548	310	308.9	19.6	19.5	0
OF08_14_타원_Asp_Fo_Wd_Wdi_2	OF08	14	타원	F	older	Asp	Fo	IPm	2	95.398	286.8	280.7	18.2	17.9	0
OF08_16_다원_Len_Unf_Wd_Wdi_1	OF08	16	다원	F	older	Len	Unf	IPm	1	0	161.3	157.5	8.3	7.9	100
OF08_16_다원_Len_Unf_Wd_Wdi_2	OF08	16	다원	F	older	Len	Unf	IPm	2	0	158.3	154.1	8	7.5	100
OF08_17_타작_Asp_Fo_IP_Wdi_1	OF08	17	타작	F	older	Asp	Fo	IPi	1	65.594	313.1	310.1	19.8	19.6	0
OF08_17_타작_Asp_Fo_IP_Wdi_2	OF08	17	타작	F	older	Asp	Fo	IPi	2	98.414	286.7	282	18.2	17.9	0
OF08_18_타작_Asp_Fo_Wd_Wdi_1	OF08	18	타작	F	older	Asp	Fo	IPm	1	105.953	290.2	289.8	18.4	18.4	0
OF08_18_타작_Asp_Fo_Wd_Wdi_2	OF08	18	타작	F	older	Asp	Fo	IPm	2	130.478	264.7	260.4	16.9	16.6	0
OF08_2_타도_Asp_Fo_Wd_Wdi_1	OF08	2	타도	F	older	Asp	Fo	IPm	1	96.48	320.6	316.3	20.2	19.9	0
OF08_2_타도_Asp_Fo_Wd_Wdi_2	OF08	2	타도	F	older	Asp	Fo	IPm	2	112.116	285.7	287.6	18.2	18.3	0
OF08_20_다작_Len_Unf_Wd_Wdi_1	OF08	20	다작	F	older	Len	Unf	IPm	1	0	160.9	154.8	8.2	7.6	100
OF08_20_다작_Len_Unf_Wd_Wdi_2	OF08	20	다작	F	older	Len	Unf	IPm	2	0	160.1	153.4	8.1	7.4	100
OF08_22_탄도_Asp_Fo_Wd_Wdi_2	OF08	22	탄도	F	older	Asp	Fo	IPm	2	83.315	287.5	287	18.3	18.3	0
OF08_23_단도_Len_Unf_IP_Wdi_1	OF08	23	단도	F	older	Len	Unf	IPi	1	57.472	172.5	169.1	9.4	9.1	0
OF08_24_단도_Len_Unf_Wd_Wdi_1	OF08	24	단도	F	older	Len	Unf	IPm	1	19.729	176.7	170.2	9.9	9.2	100
OF08_24_단도_Len_Unf_Wd_Wdi_2	OF08	24	단도	F	older	Len	Unf	IPm	2	0	163	160.9	8.5	8.2	100
OF08_25_탄소_Asp_Fo_IP_Wdi_1	OF08	25	탄소	F	older	Asp	Fo	IPi	1	54.54	316.4	319.8	19.9	20.1	0
OF08_25_탄소_Asp_Fo_IP_Wdi_2	OF08	25	탄소	F	older	Asp	Fo	IPi	2	71.358	287.9	287.9	18.3	18.3	0
OF08_26_탄소_Asp_Fo_Wd_Wdi_1	OF08	26	탄소	F	older	Asp	Fo	IPm	1	60.885	254.2	257.1	16.2	16.3	0
OF08_26_탄소_Asp_Fo_Wd_Wdi_2	OF08	26	탄소	F	older	Asp	Fo	IPm	2	64.481	273.7	274	17.4	17.5	0
OF08_27_단소_Len_Unf_IP_Wdi_1	OF08	27	단소	F	older	Len	Unf	IPi	1	72.271	174.3	170.3	9.6	9.2	0
OF08_28_단소_Len_Unf_Wd_Wdi_1	OF08	28	단소	F	older	Len	Unf	IPm	1	0	163.3	161.6	8.5	8.3	100
OF08_28_단소_Len_Unf_Wd_Wdi_2	OF08	28	단소	F	older	Len	Unf	IPm	2	0	161.3	159.7	8.3	8.1	100
OF08_3_다도_Len_Unf_IP_Wdi_2	OF08	3	다도	F	older	Len	Unf	IPi	2	41.95	160.5	156.6	8.2	7.8	0
OF08_32_단식_Len_Unf_Wd_Wdi_1	OF08	32	단식	F	older	Len	Unf	IPm	1	0	170.5	165.7	9.2	8.7	100
OF08_32_단식_Len_Unf_Wd_Wdi_2	OF08	32	단식	F	older	Len	Unf	IPm	2	0	162.3	159.9	8.4	8.1	100
OF08_33_다도_Len_Fo_IP_Wdi_1	OF08	33	다도	F	older	Len	Fo	IPi	1	86.518	169	166.6	9.1	8.8	0
OF08_33_다도_Len_Fo_IP_Wdi_2	OF08	33	다도	F	older	Len	Fo	IPi	2	86.258	176.9	175.8	9.9	9.8	0
OF08_34_다도_Len_Fo_Wd_Wdi_1	OF08	34	다도	F	older	Len	Fo	IPm	1	118.135	178.5	181.2	10	10.3	0
OF08_34_다도_Len_Fo_Wd_Wdi_2	OF08	34	다도	F	older	Len	Fo	IPm	2	107.397	160.1	159.1	8.1	8	0
OF08_36_타도_Asp_Unf_Wd_Wdi_2	OF08	36	타도	F	older	Asp	Unf	IPm	2	43.036	174	171.2	9.6	9.3	0
OF08_37_다락_Len_Fo_IP_Wdi_1	OF08	37	다락	F	older	Len	Fo	IPi	1	81.865	171	170.8	9.3	9.3	0
OF08_37_다락_Len_Fo_IP_Wdi_2	OF08	37	다락	F	older	Len	Fo	IPi	2	80.174	177	175.6	9.9	9.7	0
OF08_38_다락_Len_Fo_Wd_Wdi_1	OF08	38	다락	F	older	Len	Fo	IPm	1	112.448	188.8	185	11	10.7	0
OF08_39_타락_Asp_Unf_IP_Wdi_2	OF08	39	타락	F	older	Asp	Unf	IPi	2	90.03	182	178.8	10.4	10.1	0
OF08_4_다도_Len_Unf_Wd_Wdi_1	OF08	4	다도	F	older	Len	Unf	IPm	1	17.866	167.5	161.6	8.9	8.3	100
OF08_4_다도_Len_Unf_Wd_Wdi_2	OF08	4	다도	F	older	Len	Unf	IPm	2	0	161.8	155.4	8.3	7.6	100
OF08_44_타산_Asp_Unf_Wd_Wdi_1	OF08	44	타산	F	older	Asp	Unf	IPm	1	26.275	171.7	169.8	9.4	9.2	0
OF08_44_타산_Asp_Unf_Wd_Wdi_2	OF08	44	타산	F	older	Asp	Unf	IPm	2	23.006	171.1	167.2	9.3	8.9	0
OF08_45_다원_Len_Fo_IP_Wdi_2	OF08	45	다원	F	older	Len	Fo	IPi	2	104.617	176.2	176.7	9.8	9.9	0
OF08_46_다원_Len_Fo_Wd_Wdi_1	OF08	46	다원	F	older	Len	Fo	IPm	1	110.186	185.1	180.9	10.7	10.3	0
OF08_46_다원_Len_Fo_Wd_Wdi_2	OF08	46	다원	F	older	Len	Fo	IPm	2	121.469	173.7	168.7	9.6	9.1	0
OF08_48_타원_Asp_Unf_Wd_Wdi_1	OF08	48	타원	F	older	Asp	Unf	IPm	1	45.887	168.2	168	9	9	0
OF08_49_다작_Len_Fo_IP_Wdi_2	OF08	49	다작	F	older	Len	Fo	IPi	2	116.567	175.8	175.8	9.8	9.8	0
OF08_5_타락_Asp_Fo_IP_Wdi_1	OF08	5	타락	F	older	Asp	Fo	IPi	1	91.567	303.8	305.3	19.2	19.3	0
OF08_5_타락_Asp_Fo_IP_Wdi_2	OF08	5	타락	F	older	Asp	Fo	IPi	2	91.798	296.2	294.3	18.8	18.7	0
OF08_51_타작_Asp_Unf_IP_Wdi_1	OF08	51	타작	F	older	Asp	Unf	IPi	1	92.699	280.9	278.5	17.9	17.7	0
OF08_51_타작_Asp_Unf_IP_Wdi_2	OF08	51	타작	F	older	Asp	Unf	IPi	2	90.482	257.9	252.9	16.4	16.1	0
OF08_53_단도_Len_Fo_IP_Wdi_1	OF08	53	단도	F	older	Len	Fo	IPi	1	76.289	180	179.9	10.2	10.2	0
OF08_53_단도_Len_Fo_IP_Wdi_2	OF08	53	단도	F	older	Len	Fo	IPi	2	78.431	171.9	167	9.4	8.9	0
OF08_55_탄도_Asp_Unf_IP_Wdi_1	OF08	55	탄도	F	older	Asp	Unf	IPi	1	53.566	190.4	183.9	11.1	10.5	0
OF08_56_탄도_Asp_Unf_Wd_Wdi_2	OF08	56	탄도	F	older	Asp	Unf	IPm	2	23.72	170.5	170.2	9.2	9.2	0
OF08_57_단소_Len_Fo_IP_Wdi_1	OF08	57	단소	F	older	Len	Fo	IPi	1	69.138	213.7	218.6	13.1	13.5	0
OF08_57_단소_Len_Fo_IP_Wdi_2	OF08	57	단소	F	older	Len	Fo	IPi	2	65.01	186.3	194.7	10.8	11.5	0
OF08_58_단소_Len_Fo_Wd_Wdi_2	OF08	58	단소	F	older	Len	Fo	IPm	2	100.177	181.8	179.1	10.3	10.1	0
OF08_59_탄소_Asp_Unf_IP_Wdi_2	OF08	59	탄소	F	older	Asp	Unf	IPi	2	59.083	205.7	200.2	12.5	12	0
OF08_6_타락_Asp_Fo_Wd_Wdi_1	OF08	6	타락	F	older	Asp	Fo	IPm	1	103.502	311.1	308.2	19.6	19.5	0
OF08_6_타락_Asp_Fo_Wd_Wdi_2	OF08	6	타락	F	older	Asp	Fo	IPm	2	91.877	275.9	283.7	17.6	18.1	0
OF08_60_탄소_Asp_Unf_Wd_Wdi_1	OF08	60	탄소	F	older	Asp	Unf	IPm	1	25.998	171.4	169.4	9.3	9.1	0
OF08_60_탄소_Asp_Unf_Wd_Wdi_2	OF08	60	탄소	F	older	Asp	Unf	IPm	2	32.543	183.8	181.2	10.5	10.3	0
OF08_61_단식_Len_Fo_IP_Wdi_1	OF08	61	단식	F	older	Len	Fo	IPi	1	75.687	176.5	176.5	9.8	9.8	0
OF08_64_탄식_Asp_Unf_Wd_Wdi_1	OF08	64	탄식	F	older	Asp	Unf	IPm	1	27.503	171.2	168.8	9.3	9.1	0
OF08_64_탄식_Asp_Unf_Wd_Wdi_2	OF08	64	탄식	F	older	Asp	Unf	IPm	2	35.368	167.9	167.5	9	8.9	0
OF08_8_다락_Len_Unf_Wd_Wdi_1	OF08	8	다락	F	older	Len	Unf	IPm	1	19.089	165.4	161	8.7	8.2	100
OF08_8_다락_Len_Unf_Wd_Wdi_2	OF08	8	다락	F	older	Len	Unf	IPm	2	22.653	170.3	164	9.2	8.6	100
OF08_9_타산_Asp_Fo_IP_Wdi_1	OF08	9	타산	F	older	Asp	Fo	IPi	1	74.636	306.1	301.9	19.4	19.1	0
OF08_9_타산_Asp_Fo_IP_Wdi_2	OF08	9	타산	F	older	Asp	Fo	IPi	2	85.438	288	281.7	18.3	17.9	0
OM01_1_타도_Asp_Fo_IP_Wdi_1	OM01	1	타도	M	older	Asp	Fo	IPi	1	100.973	131.2	131.4	4.7	4.7	0
OM01_1_타도_Asp_Fo_IP_Wdi_2	OM01	1	타도	M	older	Asp	Fo	IPi	2	81.863	134.6	134.6	5.1	5.1	0
OM01_10_타산_Asp_Fo_Wd_Wdi_1	OM01	10	타산	M	older	Asp	Fo	IPm	1	104.769	138.6	135.1	5.7	5.2	33.2758427
OM01_10_타산_Asp_Fo_Wd_Wdi_2	OM01	10	타산	M	older	Asp	Fo	IPm	2	71.744	129.3	128.3	4.4	4.3	0
OM01_11_다산_Len_Unf_IP_Wdi_1	OM01	11	다산	M	older	Len	Unf	IPi	1	61.284	100.2	97.1	0	-0.5	0
OM01_11_다산_Len_Unf_IP_Wdi_2	OM01	11	다산	M	older	Len	Unf	IPi	2	26.522	93	90.6	-1.3	-1.7	0
OM01_12_다산_Len_Unf_Wd_Wdi_1	OM01	12	다산	M	older	Len	Unf	IPm	1	18.247	89.3	87.8	-2	-2.3	0
OM01_12_다산_Len_Unf_Wd_Wdi_2	OM01	12	다산	M	older	Len	Unf	IPm	2	0	94.2	94.2	-1	-1	100
OM01_13_타원_Asp_Fo_IP_Wdi_1	OM01	13	타원	M	older	Asp	Fo	IPi	1	69.724	140.3	136.2	5.9	5.3	0
OM01_13_타원_Asp_Fo_IP_Wdi_2	OM01	13	타원	M	older	Asp	Fo	IPi	2	61.112	124.3	127.5	3.8	4.2	0
OM01_14_타원_Asp_Fo_Wd_Wdi_1	OM01	14	타원	M	older	Asp	Fo	IPm	1	97.031	154.8	151.9	7.6	7.2	0
OM01_14_타원_Asp_Fo_Wd_Wdi_2	OM01	14	타원	M	older	Asp	Fo	IPm	2	78.92	134.1	139	5.1	5.7	0
OM01_15_다원_Len_Unf_IP_Wdi_1	OM01	15	다원	M	older	Len	Unf	IPi	1	24.834	85.9	88.2	-2.6	-2.2	0
OM01_15_다원_Len_Unf_IP_Wdi_2	OM01	15	다원	M	older	Len	Unf	IPi	2	20.76	84.9	83.8	-2.8	-3.1	0
OM01_16_다원_Len_Unf_Wd_Wdi_1	OM01	16	다원	M	older	Len	Unf	IPm	1	0	97.1	94.9	-0.5	-0.9	100
OM01_16_다원_Len_Unf_Wd_Wdi_2	OM01	16	다원	M	older	Len	Unf	IPm	2	0	88.2	85.8	-2.2	-2.7	100
OM01_17_타작_Asp_Fo_IP_Wdi_1	OM01	17	타작	M	older	Asp	Fo	IPi	1	60.473	131.5	127.3	4.7	4.2	0
OM01_17_타작_Asp_Fo_IP_Wdi_2	OM01	17	타작	M	older	Asp	Fo	IPi	2	51.372	132	136.8	4.8	5.4	0
OM01_18_타작_Asp_Fo_Wd_Wdi_1	OM01	18	타작	M	older	Asp	Fo	IPm	1	69.922	128.2	128.7	4.3	4.4	0
OM01_18_타작_Asp_Fo_Wd_Wdi_2	OM01	18	타작	M	older	Asp	Fo	IPm	2	49.789	129	129.5	4.4	4.5	0
OM01_19_다작_Len_Unf_IP_Wdi_1	OM01	19	다작	M	older	Len	Unf	IPi	1	18.834	87.1	86.4	-2.4	-2.5	0
OM01_19_다작_Len_Unf_IP_Wdi_2	OM01	19	다작	M	older	Len	Unf	IPi	2	48.304	95.6	95.7	-0.8	-0.8	0
OM01_2_타도_Asp_Fo_Wd_Wdi_2	OM01	2	타도	M	older	Asp	Fo	IPm	2	85.938	145.7	147.8	6.5	6.8	0
OM01_20_다작_Len_Unf_Wd_Wdi_1	OM01	20	다작	M	older	Len	Unf	IPm	1	28.773	91.3	90.7	-1.6	-1.7	0
OM01_20_다작_Len_Unf_Wd_Wdi_2	OM01	20	다작	M	older	Len	Unf	IPm	2	21.625	89.1	87.2	-2	-2.4	100
OM01_21_탄도_Asp_Fo_IP_Wdi_1	OM01	21	탄도	M	older	Asp	Fo	IPi	1	71.657	125.7	125.3	4	3.9	0
OM01_21_탄도_Asp_Fo_IP_Wdi_2	OM01	21	탄도	M	older	Asp	Fo	IPi	2	61.312	140	142.1	5.8	6.1	0
OM01_22_탄도_Asp_Fo_Wd_Wdi_1	OM01	22	탄도	M	older	Asp	Fo	IPm	1	64.934	126.2	127.5	4	4.2	0
OM01_22_탄도_Asp_Fo_Wd_Wdi_2	OM01	22	탄도	M	older	Asp	Fo	IPm	2	69.84	155.9	156.9	7.7	7.8	0
OM01_23_단도_Len_Unf_IP_Wdi_1	OM01	23	단도	M	older	Len	Unf	IPi	1	31.369	92.3	91.8	-1.4	-1.5	0
OM01_23_단도_Len_Unf_IP_Wdi_2	OM01	23	단도	M	older	Len	Unf	IPi	2	18.377	83.6	82.6	-3.1	-3.3	0
OM01_24_단도_Len_Unf_Wd_Wdi_1	OM01	24	단도	M	older	Len	Unf	IPm	1	26.955	91.1	92.4	-1.6	-1.4	0
OM01_24_단도_Len_Unf_Wd_Wdi_2	OM01	24	단도	M	older	Len	Unf	IPm	2	0	91.6	91.4	-1.5	-1.6	0
OM01_25_탄소_Asp_Fo_IP_Wdi_1	OM01	25	탄소	M	older	Asp	Fo	IPi	1	59.093	158.3	158.3	8	8	0
OM01_25_탄소_Asp_Fo_IP_Wdi_2	OM01	25	탄소	M	older	Asp	Fo	IPi	2	67.19	124	121.5	3.7	3.4	0
OM01_26_탄소_Asp_Fo_Wd_Wdi_1	OM01	26	탄소	M	older	Asp	Fo	IPm	1	88.226	151.5	148	7.2	6.8	0
OM01_26_탄소_Asp_Fo_Wd_Wdi_2	OM01	26	탄소	M	older	Asp	Fo	IPm	2	55.28	142.1	144.5	6.1	6.4	0
OM01_27_단소_Len_Unf_IP_Wdi_1	OM01	27	단소	M	older	Len	Unf	IPi	1	31.656	93.6	92.6	-1.1	-1.3	0
OM01_27_단소_Len_Unf_IP_Wdi_2	OM01	27	단소	M	older	Len	Unf	IPi	2	23.552	98.1	94.1	-0.3	-1.1	0
OM01_28_단소_Len_Unf_Wd_Wdi_1	OM01	28	단소	M	older	Len	Unf	IPm	1	19.621	94.7	93	-0.9	-1.3	100
OM01_28_단소_Len_Unf_Wd_Wdi_2	OM01	28	단소	M	older	Len	Unf	IPm	2	0	92	91	-1.4	-1.6	100
OM01_29_탄식_Asp_Fo_IP_Wdi_1	OM01	29	탄식	M	older	Asp	Fo	IPi	1	72.368	133.9	134	5.1	5.1	0
OM01_29_탄식_Asp_Fo_IP_Wdi_2	OM01	29	탄식	M	older	Asp	Fo	IPi	2	65.106	140.3	141.2	5.9	6	0
OM01_3_다도_Len_Unf_IP_Wdi_1	OM01	3	다도	M	older	Len	Unf	IPi	1	58.339	95	95.1	-0.9	-0.9	0
OM01_3_다도_Len_Unf_IP_Wdi_2	OM01	3	다도	M	older	Len	Unf	IPi	2	35.692	92.3	93	-1.4	-1.3	0
OM01_30_탄식_Asp_Fo_Wd_Wdi_1	OM01	30	탄식	M	older	Asp	Fo	IPm	1	45.716	125.8	133.7	4	5	0
OM01_30_탄식_Asp_Fo_Wd_Wdi_2	OM01	30	탄식	M	older	Asp	Fo	IPm	2	53.451	131	135.1	4.7	5.2	0
OM01_31_단식_Len_Unf_IP_Wdi_2	OM01	31	단식	M	older	Len	Unf	IPi	2	25.716	92.3	91.9	-1.4	-1.5	0
OM01_32_단식_Len_Unf_Wd_Wdi_1	OM01	32	단식	M	older	Len	Unf	IPm	1	0	88.9	86.4	-2	-2.5	100
OM01_32_단식_Len_Unf_Wd_Wdi_2	OM01	32	단식	M	older	Len	Unf	IPm	2	0	89.3	85.7	-2	-2.7	100
OM01_33_다도_Len_Fo_IP_Wdi_1	OM01	33	다도	M	older	Len	Fo	IPi	1	44.609	94.6	100.9	-1	0.2	0
OM01_33_다도_Len_Fo_IP_Wdi_2	OM01	33	다도	M	older	Len	Fo	IPi	2	51.923	93.7	96.5	-1.1	-0.6	0
OM01_34_다도_Len_Fo_Wd_Wdi_1	OM01	34	다도	M	older	Len	Fo	IPm	1	52	110.8	109.6	1.8	1.6	0
OM01_34_다도_Len_Fo_Wd_Wdi_2	OM01	34	다도	M	older	Len	Fo	IPm	2	57.471	108.9	111.4	1.5	1.9	0
OM01_35_타도_Asp_Unf_IP_Wdi_1	OM01	35	타도	M	older	Asp	Unf	IPi	1	67.809	118.1	118.3	2.9	2.9	0
OM01_35_타도_Asp_Unf_IP_Wdi_2	OM01	35	타도	M	older	Asp	Unf	IPi	2	62.521	105.6	103.6	0.9	0.6	0
OM01_36_타도_Asp_Unf_Wd_Wdi_1	OM01	36	타도	M	older	Asp	Unf	IPm	1	33.534	102.6	100.5	0.4	0.1	0
OM01_36_타도_Asp_Unf_Wd_Wdi_2	OM01	36	타도	M	older	Asp	Unf	IPm	2	24.925	98.8	97.3	-0.2	-0.5	0
OM01_37_다락_Len_Fo_IP_Wdi_1	OM01	37	다락	M	older	Len	Fo	IPi	1	60.319	100.5	102.4	0.1	0.4	0
OM01_37_다락_Len_Fo_IP_Wdi_2	OM01	37	다락	M	older	Len	Fo	IPi	2	48.676	104.7	108.4	0.8	1.4	0
OM01_38_다락_Len_Fo_Wd_Wdi_1	OM01	38	다락	M	older	Len	Fo	IPm	1	63.306	110.7	113.9	1.8	2.3	0
OM01_38_다락_Len_Fo_Wd_Wdi_2	OM01	38	다락	M	older	Len	Fo	IPm	2	59.256	109.4	116.3	1.6	2.6	0
OM01_39_타락_Asp_Unf_IP_Wdi_1	OM01	39	타락	M	older	Asp	Unf	IPi	1	78.662	128.9	122.4	4.4	3.5	0
OM01_39_타락_Asp_Unf_IP_Wdi_2	OM01	39	타락	M	older	Asp	Unf	IPi	2	51.53	117.7	114.9	2.8	2.4	0
OM01_4_다도_Len_Unf_Wd_Wdi_1	OM01	4	다도	M	older	Len	Unf	IPm	1	18.545	90.4	89.1	-1.7	-2	0
OM01_4_다도_Len_Unf_Wd_Wdi_2	OM01	4	다도	M	older	Len	Unf	IPm	2	16.972	93.8	89.9	-1.1	-1.8	0
OM01_40_타락_Asp_Unf_Wd_Wdi_1	OM01	40	타락	M	older	Asp	Unf	IPm	1	29.254	92.2	89	-1.4	-2	0
OM01_40_타락_Asp_Unf_Wd_Wdi_2	OM01	40	타락	M	older	Asp	Unf	IPm	2	44.85	104.8	100.8	0.8	0.1	0
OM01_41_다산_Len_Fo_IP_Wdi_1	OM01	41	다산	M	older	Len	Fo	IPi	1	44.357	103.7	108.3	0.6	1.4	0
OM01_41_다산_Len_Fo_IP_Wdi_2	OM01	41	다산	M	older	Len	Fo	IPi	2	83.713	113.5	112.8	2.2	2.1	0
OM01_42_다산_Len_Fo_Wd_Wdi_1	OM01	42	다산	M	older	Len	Fo	IPm	1	75.353	115.7	113	2.5	2.1	0
OM01_42_다산_Len_Fo_Wd_Wdi_2	OM01	42	다산	M	older	Len	Fo	IPm	2	47.311	101.8	107.1	0.3	1.2	0
OM01_43_타산_Asp_Unf_IP_Wdi_1	OM01	43	타산	M	older	Asp	Unf	IPi	1	59.253	121.3	115.5	3.3	2.5	0
OM01_43_타산_Asp_Unf_IP_Wdi_2	OM01	43	타산	M	older	Asp	Unf	IPi	2	25.017	102.1	95.2	0.4	-0.9	0
OM01_44_타산_Asp_Unf_Wd_Wdi_1	OM01	44	타산	M	older	Asp	Unf	IPm	1	31.23	95.1	94	-0.9	-1.1	0
OM01_44_타산_Asp_Unf_Wd_Wdi_2	OM01	44	타산	M	older	Asp	Unf	IPm	2	72.495	115.9	113	2.6	2.1	0
OM01_45_다원_Len_Fo_IP_Wdi_1	OM01	45	다원	M	older	Len	Fo	IPi	1	56.268	100.9	102.5	0.2	0.4	0
OM01_45_다원_Len_Fo_IP_Wdi_2	OM01	45	다원	M	older	Len	Fo	IPi	2	73.216	101	100.9	0.2	0.2	0
OM01_46_다원_Len_Fo_Wd_Wdi_1	OM01	46	다원	M	older	Len	Fo	IPm	1	18.942	103.5	111	0.6	1.8	0
OM01_46_다원_Len_Fo_Wd_Wdi_2	OM01	46	다원	M	older	Len	Fo	IPm	2	45.436	99.7	102.3	-0.1	0.4	0
OM01_47_타원_Asp_Unf_IP_Wdi_1	OM01	47	타원	M	older	Asp	Unf	IPi	1	61.613	122.6	117.2	3.5	2.7	0
OM01_47_타원_Asp_Unf_IP_Wdi_2	OM01	47	타원	M	older	Asp	Unf	IPi	2	92.121	111.1	105.6	1.8	0.9	0
OM01_48_타원_Asp_Unf_Wd_Wdi_1	OM01	48	타원	M	older	Asp	Unf	IPm	1	20.481	103.7	98.1	0.6	-0.3	0
OM01_48_타원_Asp_Unf_Wd_Wdi_2	OM01	48	타원	M	older	Asp	Unf	IPm	2	25.587	94.7	93	-0.9	-1.3	0
OM01_49_다작_Len_Fo_IP_Wdi_1	OM01	49	다작	M	older	Len	Fo	IPi	1	49.823	97.8	97.9	-0.4	-0.4	0
OM01_49_다작_Len_Fo_IP_Wdi_2	OM01	49	다작	M	older	Len	Fo	IPi	2	64.008	91.5	91.9	-1.5	-1.5	0
OM01_5_타락_Asp_Fo_IP_Wdi_1	OM01	5	타락	M	older	Asp	Fo	IPi	1	80.355	136.4	134.9	5.4	5.2	0
OM01_5_타락_Asp_Fo_IP_Wdi_2	OM01	5	타락	M	older	Asp	Fo	IPi	2	57.583	130.9	132.2	4.7	4.8	0
OM01_50_다작_Len_Fo_Wd_Wdi_1	OM01	50	다작	M	older	Len	Fo	IPm	1	67.928	102.3	102.3	0.4	0.4	0
OM01_50_다작_Len_Fo_Wd_Wdi_2	OM01	50	다작	M	older	Len	Fo	IPm	2	46.428	98.3	100	-0.3	0	0
OM01_51_타작_Asp_Unf_IP_Wdi_1	OM01	51	타작	M	older	Asp	Unf	IPi	1	54.375	116.2	113.9	2.6	2.3	0
OM01_51_타작_Asp_Unf_IP_Wdi_2	OM01	51	타작	M	older	Asp	Unf	IPi	2	40.225	100.2	97.1	0	-0.5	0
OM01_52_타작_Asp_Unf_Wd_Wdi_1	OM01	52	타작	M	older	Asp	Unf	IPm	1	37.862	96	94.1	-0.7	-1.1	0
OM01_52_타작_Asp_Unf_Wd_Wdi_2	OM01	52	타작	M	older	Asp	Unf	IPm	2	79.204	112.3	111.8	2	1.9	100
OM01_53_단도_Len_Fo_IP_Wdi_1	OM01	53	단도	M	older	Len	Fo	IPi	1	20.76	93.6	94.7	-1.1	-0.9	0
OM01_53_단도_Len_Fo_IP_Wdi_2	OM01	53	단도	M	older	Len	Fo	IPi	2	61.661	100.6	102.8	0.1	0.5	0
OM01_54_단도_Len_Fo_Wd_Wdi_2	OM01	54	단도	M	older	Len	Fo	IPm	2	33.451	110.5	115.7	1.7	2.5	0
OM01_55_탄도_Asp_Unf_IP_Wdi_1	OM01	55	탄도	M	older	Asp	Unf	IPi	1	50.895	129.4	123.2	4.5	3.6	0
OM01_55_탄도_Asp_Unf_IP_Wdi_2	OM01	55	탄도	M	older	Asp	Unf	IPi	2	56.09	116.2	115.6	2.6	2.5	0
OM01_56_탄도_Asp_Unf_Wd_Wdi_1	OM01	56	탄도	M	older	Asp	Unf	IPm	1	47.683	92.7	92.7	-1.3	-1.3	0
OM01_56_탄도_Asp_Unf_Wd_Wdi_2	OM01	56	탄도	M	older	Asp	Unf	IPm	2	34.6	98.6	95.6	-0.2	-0.8	0
OM01_57_단소_Len_Fo_IP_Wdi_1	OM01	57	단소	M	older	Len	Fo	IPi	1	46.501	95.9	99.4	-0.7	-0.1	0
OM01_57_단소_Len_Fo_IP_Wdi_2	OM01	57	단소	M	older	Len	Fo	IPi	2	30.786	92	93.1	-1.4	-1.2	0
OM01_58_단소_Len_Fo_Wd_Wdi_1	OM01	58	단소	M	older	Len	Fo	IPm	1	95.247	115.7	115.7	2.5	2.5	0
OM01_58_단소_Len_Fo_Wd_Wdi_2	OM01	58	단소	M	older	Len	Fo	IPm	2	55.381	112.6	119.7	2.1	3.1	0
OM01_59_탄소_Asp_Unf_IP_Wdi_1	OM01	59	탄소	M	older	Asp	Unf	IPi	1	64.073	99.7	99.1	-0.1	-0.2	0
OM01_59_탄소_Asp_Unf_IP_Wdi_2	OM01	59	탄소	M	older	Asp	Unf	IPi	2	42.302	100.2	96.8	0	-0.6	0
OM01_6_타락_Asp_Fo_Wd_Wdi_1	OM01	6	타락	M	older	Asp	Fo	IPm	1	101.31	155.3	154.4	7.6	7.5	0
OM01_6_타락_Asp_Fo_Wd_Wdi_2	OM01	6	타락	M	older	Asp	Fo	IPm	2	86.67	131.9	133	4.8	4.9	0
OM01_60_탄소_Asp_Unf_Wd_Wdi_2	OM01	60	탄소	M	older	Asp	Unf	IPm	2	32.918	106.1	102.4	1	0.4	0
OM01_61_단식_Len_Fo_IP_Wdi_1	OM01	61	단식	M	older	Len	Fo	IPi	1	44.386	96.3	98	-0.7	-0.3	0
OM01_61_단식_Len_Fo_IP_Wdi_2	OM01	61	단식	M	older	Len	Fo	IPi	2	20.888	103.3	106.9	0.6	1.2	0
OM01_62_단식_Len_Fo_Wd_Wdi_1	OM01	62	단식	M	older	Len	Fo	IPm	1	66.252	103	104.5	0.5	0.8	0
OM01_62_단식_Len_Fo_Wd_Wdi_2	OM01	62	단식	M	older	Len	Fo	IPm	2	44.959	96.3	96.2	-0.7	-0.7	0
OM01_63_탄식_Asp_Unf_IP_Wdi_1	OM01	63	탄식	M	older	Asp	Unf	IPi	1	38.199	123.4	115.8	3.6	2.5	0
OM01_63_탄식_Asp_Unf_IP_Wdi_2	OM01	63	탄식	M	older	Asp	Unf	IPi	2	42.256	108.6	107.7	1.4	1.3	0
OM01_64_탄식_Asp_Unf_Wd_Wdi_1	OM01	64	탄식	M	older	Asp	Unf	IPm	1	51.262	115.3	114.1	2.5	2.3	0
OM01_64_탄식_Asp_Unf_Wd_Wdi_2	OM01	64	탄식	M	older	Asp	Unf	IPm	2	29.694	96.3	90.9	-0.7	-1.7	0
OM01_7_다락_Len_Unf_IP_Wdi_1	OM01	7	다락	M	older	Len	Unf	IPi	1	42.926	89.5	90.2	-1.9	-1.8	0
OM01_7_다락_Len_Unf_IP_Wdi_2	OM01	7	다락	M	older	Len	Unf	IPi	2	56.953	88.4	89.1	-2.1	-2	0
OM01_8_다락_Len_Unf_Wd_Wdi_1	OM01	8	다락	M	older	Len	Unf	IPm	1	40.198	91.8	86.3	-1.5	-2.6	0
OM01_8_다락_Len_Unf_Wd_Wdi_2	OM01	8	다락	M	older	Len	Unf	IPm	2	14.285	92.7	92.1	-1.3	-1.4	0
OM01_9_타산_Asp_Fo_IP_Wdi_1	OM01	9	타산	M	older	Asp	Fo	IPi	1	74.239	133.9	131.9	5.1	4.8	0
OM01_9_타산_Asp_Fo_IP_Wdi_2	OM01	9	타산	M	older	Asp	Fo	IPi	2	75.854	134.9	133.6	5.2	5	0
OM02_1_타도_Asp_Fo_IP_Wdi_1	OM02	1	타도	M	older	Asp	Fo	IPi	1	108.458	119.9	114.9	3.1	2.4	0
OM02_1_타도_Asp_Fo_IP_Wdi_2	OM02	1	타도	M	older	Asp	Fo	IPi	2	122.306	112.5	110.4	2	1.7	0
OM02_10_타산_Asp_Fo_Wd_Wdi_2	OM02	10	타산	M	older	Asp	Fo	IPm	2	108.162	116.6	116.6	2.7	2.7	0
OM02_11_다산_Len_Unf_IP_Wdi_1	OM02	11	다산	M	older	Len	Unf	IPi	1	54.928	84.8	84.7	-2.9	-2.9	0
OM02_11_다산_Len_Unf_IP_Wdi_2	OM02	11	다산	M	older	Len	Unf	IPi	2	30.003	79.5	78.5	-4	-4.2	0
OM02_12_다산_Len_Unf_Wd_Wdi_1	OM02	12	다산	M	older	Len	Unf	IPm	1	0	79	78.9	-4.1	-4.1	100
OM02_12_다산_Len_Unf_Wd_Wdi_2	OM02	12	다산	M	older	Len	Unf	IPm	2	0	77.8	76.6	-4.3	-4.6	100
OM02_13_타원_Asp_Fo_IP_Wdi_1	OM02	13	타원	M	older	Asp	Fo	IPi	1	139.427	120.1	121	3.2	3.3	0
OM02_13_타원_Asp_Fo_IP_Wdi_2	OM02	13	타원	M	older	Asp	Fo	IPi	2	128.047	118.7	120.4	3	3.2	0
OM02_14_타원_Asp_Fo_Wd_Wdi_1	OM02	14	타원	M	older	Asp	Fo	IPm	1	121.789	120.2	121.6	3.2	3.4	0
OM02_14_타원_Asp_Fo_Wd_Wdi_2	OM02	14	타원	M	older	Asp	Fo	IPm	2	123.055	105	104	0.8	0.7	0
OM02_15_다원_Len_Unf_IP_Wdi_1	OM02	15	다원	M	older	Len	Unf	IPi	1	12.047	77.4	78.4	-4.4	-4.2	0
OM02_16_다원_Len_Unf_Wd_Wdi_1	OM02	16	다원	M	older	Len	Unf	IPm	1	0	76.2	76.6	-4.7	-4.6	100
OM02_16_다원_Len_Unf_Wd_Wdi_2	OM02	16	다원	M	older	Len	Unf	IPm	2	0	77.2	76.4	-4.5	-4.7	100
OM02_17_타작_Asp_Fo_IP_Wdi_1	OM02	17	타작	M	older	Asp	Fo	IPi	1	113.988	128.2	126.2	4.3	4	0
OM02_17_타작_Asp_Fo_IP_Wdi_2	OM02	17	타작	M	older	Asp	Fo	IPi	2	127.856	105.9	104.7	1	0.8	0
OM02_18_타작_Asp_Fo_Wd_Wdi_1	OM02	18	타작	M	older	Asp	Fo	IPm	1	107.927	112	105.7	2	1	0
OM02_18_타작_Asp_Fo_Wd_Wdi_2	OM02	18	타작	M	older	Asp	Fo	IPm	2	128.351	121.2	116.9	3.3	2.7	0
OM02_19_다작_Len_Unf_IP_Wdi_1	OM02	19	다작	M	older	Len	Unf	IPi	1	29.745	75.9	77.5	-4.8	-4.4	0
OM02_19_다작_Len_Unf_IP_Wdi_2	OM02	19	다작	M	older	Len	Unf	IPi	2	82.848	75.8	76	-4.8	-4.8	0
OM02_2_타도_Asp_Fo_Wd_Wdi_1	OM02	2	타도	M	older	Asp	Fo	IPm	1	133.63	129.4	128.7	4.5	4.4	0
OM02_2_타도_Asp_Fo_Wd_Wdi_2	OM02	2	타도	M	older	Asp	Fo	IPm	2	134.303	114.9	112.9	2.4	2.1	38.2922373
OM02_20_다작_Len_Unf_Wd_Wdi_1	OM02	20	다작	M	older	Len	Unf	IPm	1	0	79.6	77.5	-3.9	-4.4	100
OM02_20_다작_Len_Unf_Wd_Wdi_2	OM02	20	다작	M	older	Len	Unf	IPm	2	0	81.1	80.5	-3.6	-3.8	100
OM02_21_탄도_Asp_Fo_IP_Wdi_1	OM02	21	탄도	M	older	Asp	Fo	IPi	1	128.136	122.3	121.9	3.5	3.4	0
OM02_21_탄도_Asp_Fo_IP_Wdi_2	OM02	21	탄도	M	older	Asp	Fo	IPi	2	111.827	103.7	102.8	0.6	0.5	0
OM02_22_탄도_Asp_Fo_Wd_Wdi_1	OM02	22	탄도	M	older	Asp	Fo	IPm	1	117.987	115.3	115.5	2.5	2.5	0
OM02_22_탄도_Asp_Fo_Wd_Wdi_2	OM02	22	탄도	M	older	Asp	Fo	IPm	2	128.434	129.2	128.6	4.4	4.4	0
OM02_23_단도_Len_Unf_IP_Wdi_1	OM02	23	단도	M	older	Len	Unf	IPi	1	43.674	82.9	83.6	-3.2	-3.1	0
OM02_23_단도_Len_Unf_IP_Wdi_2	OM02	23	단도	M	older	Len	Unf	IPi	2	30.559	79.3	75.4	-4	-4.9	0
OM02_24_단도_Len_Unf_Wd_Wdi_1	OM02	24	단도	M	older	Len	Unf	IPm	1	0	81.3	79.8	-3.6	-3.9	100
OM02_24_단도_Len_Unf_Wd_Wdi_2	OM02	24	단도	M	older	Len	Unf	IPm	2	0	79.4	78.4	-4	-4.2	100
OM02_25_탄소_Asp_Fo_IP_Wdi_1	OM02	25	탄소	M	older	Asp	Fo	IPi	1	93.433	123.8	124.2	3.7	3.8	0
OM02_25_탄소_Asp_Fo_IP_Wdi_2	OM02	25	탄소	M	older	Asp	Fo	IPi	2	109.97	113.5	113.3	2.2	2.2	0
OM02_26_탄소_Asp_Fo_Wd_Wdi_1	OM02	26	탄소	M	older	Asp	Fo	IPm	1	85.909	118	120.8	2.9	3.3	64.2857143
OM02_26_탄소_Asp_Fo_Wd_Wdi_2	OM02	26	탄소	M	older	Asp	Fo	IPm	2	92.546	121.4	122.2	3.4	3.5	0
OM02_27_단소_Len_Unf_IP_Wdi_1	OM02	27	단소	M	older	Len	Unf	IPi	1	21.205	95.7	80.5	-0.8	-3.8	0
OM02_27_단소_Len_Unf_IP_Wdi_2	OM02	27	단소	M	older	Len	Unf	IPi	2	40.4	76.8	77.6	-4.6	-4.4	0
OM02_28_단소_Len_Unf_Wd_Wdi_1	OM02	28	단소	M	older	Len	Unf	IPm	1	0	78.5	77.5	-4.2	-4.4	100
OM02_28_단소_Len_Unf_Wd_Wdi_2	OM02	28	단소	M	older	Len	Unf	IPm	2	0	77.2	76.7	-4.5	-4.6	100
OM02_29_탄식_Asp_Fo_IP_Wdi_1	OM02	29	탄식	M	older	Asp	Fo	IPi	1	101.902	117.5	118.5	2.8	2.9	0
OM02_29_탄식_Asp_Fo_IP_Wdi_2	OM02	29	탄식	M	older	Asp	Fo	IPi	2	119.371	125.3	124.4	3.9	3.8	0
OM02_3_다도_Len_Unf_IP_Wdi_1	OM02	3	다도	M	older	Len	Unf	IPi	1	72.62	73.4	76.5	-5.4	-4.6	0
OM02_3_다도_Len_Unf_IP_Wdi_2	OM02	3	다도	M	older	Len	Unf	IPi	2	78.909	73.5	75	-5.3	-5	0
OM02_30_탄식_Asp_Fo_Wd_Wdi_1	OM02	30	탄식	M	older	Asp	Fo	IPm	1	99.216	133.2	132	5	4.8	0
OM02_30_탄식_Asp_Fo_Wd_Wdi_2	OM02	30	탄식	M	older	Asp	Fo	IPm	2	101.743	111.6	113	1.9	2.1	0
OM02_31_단식_Len_Unf_IP_Wdi_1	OM02	31	단식	M	older	Len	Unf	IPi	1	48.04	78.2	78.4	-4.3	-4.2	0
OM02_31_단식_Len_Unf_IP_Wdi_2	OM02	31	단식	M	older	Len	Unf	IPi	2	34.217	75.6	75.5	-4.8	-4.9	0
OM02_32_단식_Len_Unf_Wd_Wdi_1	OM02	32	단식	M	older	Len	Unf	IPm	1	0	80.1	79.8	-3.8	-3.9	100
OM02_32_단식_Len_Unf_Wd_Wdi_2	OM02	32	단식	M	older	Len	Unf	IPm	2	0	79.3	79.5	-4	-4	100
OM02_33_다도_Len_Fo_IP_Wdi_1	OM02	33	다도	M	older	Len	Fo	IPi	1	97.398	86.8	91.7	-2.5	-1.5	0
OM02_33_다도_Len_Fo_IP_Wdi_2	OM02	33	다도	M	older	Len	Fo	IPi	2	94.997	84.1	84.7	-3	-2.9	0
OM02_34_다도_Len_Fo_Wd_Wdi_1	OM02	34	다도	M	older	Len	Fo	IPm	1	104.057	86.6	88.5	-2.5	-2.1	0
OM02_34_다도_Len_Fo_Wd_Wdi_2	OM02	34	다도	M	older	Len	Fo	IPm	2	93.789	78.8	82.9	-4.1	-3.2	0
OM02_35_타도_Asp_Unf_IP_Wdi_1	OM02	35	타도	M	older	Asp	Unf	IPi	1	106.659	97.1	94.2	-0.5	-1	0
OM02_35_타도_Asp_Unf_IP_Wdi_2	OM02	35	타도	M	older	Asp	Unf	IPi	2	118.774	82.3	82.2	-3.4	-3.4	0
OM02_36_타도_Asp_Unf_Wd_Wdi_1	OM02	36	타도	M	older	Asp	Unf	IPm	1	26.593	83.6	82.6	-3.1	-3.3	0
OM02_36_타도_Asp_Unf_Wd_Wdi_2	OM02	36	타도	M	older	Asp	Unf	IPm	2	23.429	83.5	84.1	-3.1	-3	0
OM02_37_다락_Len_Fo_IP_Wdi_1	OM02	37	다락	M	older	Len	Fo	IPi	1	71.257	84.7	87.6	-2.9	-2.3	0
OM02_37_다락_Len_Fo_IP_Wdi_2	OM02	37	다락	M	older	Len	Fo	IPi	2	105.079	85.8	87.3	-2.7	-2.4	0
OM02_38_다락_Len_Fo_Wd_Wdi_1	OM02	38	다락	M	older	Len	Fo	IPm	1	89.841	83.7	85.8	-3.1	-2.7	0
OM02_38_다락_Len_Fo_Wd_Wdi_2	OM02	38	다락	M	older	Len	Fo	IPm	2	88.87	85	87.5	-2.8	-2.3	0
OM02_39_타락_Asp_Unf_IP_Wdi_1	OM02	39	타락	M	older	Asp	Unf	IPi	1	93.105	87.8	85.6	-2.3	-2.7	0
OM02_4_다도_Len_Unf_Wd_Wdi_1	OM02	4	다도	M	older	Len	Unf	IPm	1	0	78.5	78	-4.2	-4.3	100
OM02_4_다도_Len_Unf_Wd_Wdi_2	OM02	4	다도	M	older	Len	Unf	IPm	2	0	74.2	74.8	-5.2	-5	100
OM02_40_타락_Asp_Unf_Wd_Wdi_1	OM02	40	타락	M	older	Asp	Unf	IPm	1	28.355	88.3	88.1	-2.2	-2.2	0
OM02_40_타락_Asp_Unf_Wd_Wdi_2	OM02	40	타락	M	older	Asp	Unf	IPm	2	52.527	81.6	79.5	-3.5	-4	0
OM02_41_다산_Len_Fo_IP_Wdi_1	OM02	41	다산	M	older	Len	Fo	IPi	1	72.734	89.3	91	-2	-1.6	0
OM02_41_다산_Len_Fo_IP_Wdi_2	OM02	41	다산	M	older	Len	Fo	IPi	2	67.001	86.6	87	-2.5	-2.4	0
OM02_42_다산_Len_Fo_Wd_Wdi_1	OM02	42	다산	M	older	Len	Fo	IPm	1	66.24	82.6	84.6	-3.3	-2.9	0
OM02_42_다산_Len_Fo_Wd_Wdi_2	OM02	42	다산	M	older	Len	Fo	IPm	2	54.836	82.2	84.7	-3.4	-2.9	0
OM02_43_타산_Asp_Unf_IP_Wdi_1	OM02	43	타산	M	older	Asp	Unf	IPi	1	106.714	92.5	85.3	-1.3	-2.8	0
OM02_43_타산_Asp_Unf_IP_Wdi_2	OM02	43	타산	M	older	Asp	Unf	IPi	2	95.49	94.2	91.4	-1	-1.6	0
OM02_44_타산_Asp_Unf_Wd_Wdi_1	OM02	44	타산	M	older	Asp	Unf	IPm	1	27.308	88.7	86.7	-2.1	-2.5	0
OM02_44_타산_Asp_Unf_Wd_Wdi_2	OM02	44	타산	M	older	Asp	Unf	IPm	2	29.116	83.2	81.8	-3.2	-3.5	100
OM02_45_다원_Len_Fo_IP_Wdi_1	OM02	45	다원	M	older	Len	Fo	IPi	1	109.536	91.2	95.3	-1.6	-0.8	0
OM02_45_다원_Len_Fo_IP_Wdi_2	OM02	45	다원	M	older	Len	Fo	IPi	2	104.116	86	89.6	-2.6	-1.9	0
OM02_46_다원_Len_Fo_Wd_Wdi_1	OM02	46	다원	M	older	Len	Fo	IPm	1	48.902	78.8	85.5	-4.1	-2.7	100
OM02_46_다원_Len_Fo_Wd_Wdi_2	OM02	46	다원	M	older	Len	Fo	IPm	2	41.525	85.2	88.2	-2.8	-2.2	0
OM02_47_타원_Asp_Unf_IP_Wdi_1	OM02	47	타원	M	older	Asp	Unf	IPi	1	103.404	77.3	75.9	-4.5	-4.8	0
OM02_47_타원_Asp_Unf_IP_Wdi_2	OM02	47	타원	M	older	Asp	Unf	IPi	2	105.97	80.5	80.5	-3.8	-3.8	0
OM02_48_타원_Asp_Unf_Wd_Wdi_1	OM02	48	타원	M	older	Asp	Unf	IPm	1	30.102	83.2	81.4	-3.2	-3.6	0
OM02_48_타원_Asp_Unf_Wd_Wdi_2	OM02	48	타원	M	older	Asp	Unf	IPm	2	32.237	79.1	75.3	-4.1	-4.9	0
OM02_49_다작_Len_Fo_IP_Wdi_1	OM02	49	다작	M	older	Len	Fo	IPi	1	106.434	85.3	87	-2.8	-2.4	0
OM02_49_다작_Len_Fo_IP_Wdi_2	OM02	49	다작	M	older	Len	Fo	IPi	2	105.579	85.1	84.8	-2.8	-2.9	0
OM02_5_타락_Asp_Fo_IP_Wdi_1	OM02	5	타락	M	older	Asp	Fo	IPi	1	105.01	117.3	116.1	2.8	2.6	0
OM02_5_타락_Asp_Fo_IP_Wdi_2	OM02	5	타락	M	older	Asp	Fo	IPi	2	142.429	128.7	126.3	4.4	4	0
OM02_50_다작_Len_Fo_Wd_Wdi_1	OM02	50	다작	M	older	Len	Fo	IPm	1	86.483	85.2	88	-2.8	-2.2	0
OM02_50_다작_Len_Fo_Wd_Wdi_2	OM02	50	다작	M	older	Len	Fo	IPm	2	114.037	82.1	86.2	-3.4	-2.6	0
OM02_51_타작_Asp_Unf_IP_Wdi_1	OM02	51	타작	M	older	Asp	Unf	IPi	1	93.327	92.5	87.5	-1.3	-2.3	0
OM02_51_타작_Asp_Unf_IP_Wdi_2	OM02	51	타작	M	older	Asp	Unf	IPi	2	88.036	94.4	85.5	-1	-2.7	0
OM02_52_타작_Asp_Unf_Wd_Wdi_1	OM02	52	타작	M	older	Asp	Unf	IPm	1	45.185	83.2	81.9	-3.2	-3.5	0
OM02_52_타작_Asp_Unf_Wd_Wdi_2	OM02	52	타작	M	older	Asp	Unf	IPm	2	30.246	82	79.9	-3.4	-3.9	0
OM02_53_단도_Len_Fo_IP_Wdi_1	OM02	53	단도	M	older	Len	Fo	IPi	1	78.351	83.2	84.5	-3.2	-2.9	0
OM02_53_단도_Len_Fo_IP_Wdi_2	OM02	53	단도	M	older	Len	Fo	IPi	2	87.126	84.7	86	-2.9	-2.6	0
OM02_54_단도_Len_Fo_Wd_Wdi_1	OM02	54	단도	M	older	Len	Fo	IPm	1	0	88	87.7	-2.2	-2.3	100
OM02_54_단도_Len_Fo_Wd_Wdi_2	OM02	54	단도	M	older	Len	Fo	IPm	2	93.777	87	89	-2.4	-2	0
OM02_55_탄도_Asp_Unf_IP_Wdi_1	OM02	55	탄도	M	older	Asp	Unf	IPi	1	109.372	101.3	98.9	0.2	-0.2	0
OM02_55_탄도_Asp_Unf_IP_Wdi_2	OM02	55	탄도	M	older	Asp	Unf	IPi	2	99.416	89.3	87.4	-2	-2.3	0
OM02_56_탄도_Asp_Unf_Wd_Wdi_1	OM02	56	탄도	M	older	Asp	Unf	IPm	1	27.99	86.5	86.7	-2.5	-2.5	0
OM02_56_탄도_Asp_Unf_Wd_Wdi_2	OM02	56	탄도	M	older	Asp	Unf	IPm	2	29.778	83.5	79.3	-3.1	-4	0
OM02_57_단소_Len_Fo_IP_Wdi_1	OM02	57	단소	M	older	Len	Fo	IPi	1	81.233	71.3	77.6	-5.9	-4.4	0
OM02_57_단소_Len_Fo_IP_Wdi_2	OM02	57	단소	M	older	Len	Fo	IPi	2	82.698	87.2	89.6	-2.4	-1.9	0
OM02_58_단소_Len_Fo_Wd_Wdi_1	OM02	58	단소	M	older	Len	Fo	IPm	1	61.776	91.4	91	-1.6	-1.6	0
OM02_58_단소_Len_Fo_Wd_Wdi_2	OM02	58	단소	M	older	Len	Fo	IPm	2	72.111	81.8	82.7	-3.5	-3.3	0
OM02_59_탄소_Asp_Unf_IP_Wdi_2	OM02	59	탄소	M	older	Asp	Unf	IPi	2	88.059	83.6	83.5	-3.1	-3.1	0
OM02_6_타락_Asp_Fo_Wd_Wdi_2	OM02	6	타락	M	older	Asp	Fo	IPm	2	95.388	101.4	99.8	0.2	0	0
OM02_60_탄소_Asp_Unf_Wd_Wdi_1	OM02	60	탄소	M	older	Asp	Unf	IPm	1	28.567	89.4	88.5	-1.9	-2.1	0
OM02_60_탄소_Asp_Unf_Wd_Wdi_2	OM02	60	탄소	M	older	Asp	Unf	IPm	2	28.838	86.2	82.6	-2.6	-3.3	0
OM02_61_단식_Len_Fo_IP_Wdi_1	OM02	61	단식	M	older	Len	Fo	IPi	1	111.128	74.5	77.6	-5.1	-4.4	0
OM02_61_단식_Len_Fo_IP_Wdi_2	OM02	61	단식	M	older	Len	Fo	IPi	2	99.831	85.1	88.4	-2.8	-2.1	0
OM02_62_단식_Len_Fo_Wd_Wdi_1	OM02	62	단식	M	older	Len	Fo	IPm	1	56.383	93.2	93.1	-1.2	-1.2	0
OM02_62_단식_Len_Fo_Wd_Wdi_2	OM02	62	단식	M	older	Len	Fo	IPm	2	85.286	92.1	92.9	-1.4	-1.3	0
OM02_63_탄식_Asp_Unf_IP_Wdi_1	OM02	63	탄식	M	older	Asp	Unf	IPi	1	80.025	92.4	90.9	-1.4	-1.7	0
OM02_63_탄식_Asp_Unf_IP_Wdi_2	OM02	63	탄식	M	older	Asp	Unf	IPi	2	93.256	87.2	85.8	-2.4	-2.7	0
OM02_64_탄식_Asp_Unf_Wd_Wdi_1	OM02	64	탄식	M	older	Asp	Unf	IPm	1	31.419	90.8	87.5	-1.7	-2.3	0
OM02_64_탄식_Asp_Unf_Wd_Wdi_2	OM02	64	탄식	M	older	Asp	Unf	IPm	2	30.65	83.3	82.1	-3.2	-3.4	0
OM02_7_다락_Len_Unf_IP_Wdi_1	OM02	7	다락	M	older	Len	Unf	IPi	1	63.76	83.4	84.3	-3.1	-3	0
OM02_7_다락_Len_Unf_IP_Wdi_2	OM02	7	다락	M	older	Len	Unf	IPi	2	44.962	76.4	76.3	-4.7	-4.7	0
OM02_8_다락_Len_Unf_Wd_Wdi_1	OM02	8	다락	M	older	Len	Unf	IPm	1	0	77	76.4	-4.5	-4.7	100
OM02_8_다락_Len_Unf_Wd_Wdi_2	OM02	8	다락	M	older	Len	Unf	IPm	2	0	78.4	78	-4.2	-4.3	100
OM02_9_타산_Asp_Fo_IP_Wdi_1	OM02	9	타산	M	older	Asp	Fo	IPi	1	88.279	124.5	127.1	3.8	4.2	0
OM02_9_타산_Asp_Fo_IP_Wdi_2	OM02	9	타산	M	older	Asp	Fo	IPi	2	80.245	116.8	117.7	2.7	2.8	0
OM03_1_타도_Asp_Fo_IP_Wdi_1	OM03	1	타도	M	older	Asp	Fo	IPi	1	119.269	131.8	132.5	4.8	4.9	0
OM03_1_타도_Asp_Fo_IP_Wdi_2	OM03	1	타도	M	older	Asp	Fo	IPi	2	117.875	154.2	154.1	7.5	7.5	0
OM03_10_타산_Asp_Fo_Wd_Wdi_1	OM03	10	타산	M	older	Asp	Fo	IPm	1	95.483	116.4	113.8	2.6	2.2	0
OM03_10_타산_Asp_Fo_Wd_Wdi_2	OM03	10	타산	M	older	Asp	Fo	IPm	2	84.037	148.3	145.7	6.8	6.5	0
OM03_11_다산_Len_Unf_IP_Wdi_2	OM03	11	다산	M	older	Len	Unf	IPi	2	31.136	92.4	93.2	-1.4	-1.2	0
OM03_12_다산_Len_Unf_Wd_Wdi_1	OM03	12	다산	M	older	Len	Unf	IPm	1	0	99.1	99	-0.2	-0.2	100
OM03_12_다산_Len_Unf_Wd_Wdi_2	OM03	12	다산	M	older	Len	Unf	IPm	2	0	93.7	93.3	-1.1	-1.2	100
OM03_13_타원_Asp_Fo_IP_Wdi_1	OM03	13	타원	M	older	Asp	Fo	IPi	1	91.371	142.8	144	6.2	6.3	0
OM03_13_타원_Asp_Fo_IP_Wdi_2	OM03	13	타원	M	older	Asp	Fo	IPi	2	89.764	150	149.5	7	7	0
OM03_14_타원_Asp_Fo_Wd_Wdi_1	OM03	14	타원	M	older	Asp	Fo	IPm	1	110.656	126.8	133.2	4.1	5	0
OM03_14_타원_Asp_Fo_Wd_Wdi_2	OM03	14	타원	M	older	Asp	Fo	IPm	2	113.986	136.4	132.8	5.4	4.9	0
OM03_15_다원_Len_Unf_IP_Wdi_1	OM03	15	다원	M	older	Len	Unf	IPi	1	77.248	97	94.5	-0.5	-1	0
OM03_16_다원_Len_Unf_Wd_Wdi_2	OM03	16	다원	M	older	Len	Unf	IPm	2	0	93.9	93.3	-1.1	-1.2	100
OM03_17_타작_Asp_Fo_IP_Wdi_1	OM03	17	타작	M	older	Asp	Fo	IPi	1	109.485	141.5	144	6	6.3	0
OM03_17_타작_Asp_Fo_IP_Wdi_2	OM03	17	타작	M	older	Asp	Fo	IPi	2	79.894	148.6	154.5	6.9	7.5	0
OM03_18_타작_Asp_Fo_Wd_Wdi_1	OM03	18	타작	M	older	Asp	Fo	IPm	1	97.838	146.1	143.9	6.6	6.3	0
OM03_18_타작_Asp_Fo_Wd_Wdi_2	OM03	18	타작	M	older	Asp	Fo	IPm	2	103.931	145.6	145.7	6.5	6.5	0
OM03_2_타도_Asp_Fo_Wd_Wdi_1	OM03	2	타도	M	older	Asp	Fo	IPm	1	91.192	141.2	141.9	6	6.1	0
OM03_2_타도_Asp_Fo_Wd_Wdi_2	OM03	2	타도	M	older	Asp	Fo	IPm	2	107.845	150.8	148.4	7.1	6.8	0
OM03_20_다작_Len_Unf_Wd_Wdi_1	OM03	20	다작	M	older	Len	Unf	IPm	1	0	103.1	102.5	0.5	0.4	100
OM03_20_다작_Len_Unf_Wd_Wdi_2	OM03	20	다작	M	older	Len	Unf	IPm	2	0	90.4	90.7	-1.7	-1.7	100
OM03_21_탄도_Asp_Fo_IP_Wdi_1	OM03	21	탄도	M	older	Asp	Fo	IPi	1	105.462	126.5	126.2	4.1	4	0
OM03_21_탄도_Asp_Fo_IP_Wdi_2	OM03	21	탄도	M	older	Asp	Fo	IPi	2	91.899	159.8	158.5	8.1	8	0
OM03_22_탄도_Asp_Fo_Wd_Wdi_1	OM03	22	탄도	M	older	Asp	Fo	IPm	1	93.17	128.6	127	4.4	4.1	0
OM03_22_탄도_Asp_Fo_Wd_Wdi_2	OM03	22	탄도	M	older	Asp	Fo	IPm	2	77.271	148.9	147	6.9	6.7	0
OM03_24_단도_Len_Unf_Wd_Wdi_1	OM03	24	단도	M	older	Len	Unf	IPm	1	0	93.2	92.1	-1.2	-1.4	100
OM03_24_단도_Len_Unf_Wd_Wdi_2	OM03	24	단도	M	older	Len	Unf	IPm	2	0	88.9	89	-2	-2	100
OM03_25_탄소_Asp_Fo_IP_Wdi_1	OM03	25	탄소	M	older	Asp	Fo	IPi	1	102.465	153.9	152.9	7.5	7.4	0
OM03_25_탄소_Asp_Fo_IP_Wdi_2	OM03	25	탄소	M	older	Asp	Fo	IPi	2	88.95	159.3	158.5	8.1	8	0
OM03_26_탄소_Asp_Fo_Wd_Wdi_1	OM03	26	탄소	M	older	Asp	Fo	IPm	1	91.638	134.9	134.3	5.2	5.1	0
OM03_26_탄소_Asp_Fo_Wd_Wdi_2	OM03	26	탄소	M	older	Asp	Fo	IPm	2	86.204	149.1	148.6	6.9	6.9	0
OM03_27_단소_Len_Unf_IP_Wdi_1	OM03	27	단소	M	older	Len	Unf	IPi	1	22.103	95.8	96.8	-0.7	-0.6	0
OM03_27_단소_Len_Unf_IP_Wdi_2	OM03	27	단소	M	older	Len	Unf	IPi	2	49.518	96.1	94.6	-0.7	-1	0
OM03_28_단소_Len_Unf_Wd_Wdi_1	OM03	28	단소	M	older	Len	Unf	IPm	1	0	94.4	94.7	-1	-0.9	100
OM03_28_단소_Len_Unf_Wd_Wdi_2	OM03	28	단소	M	older	Len	Unf	IPm	2	0	93.9	94.5	-1.1	-1	100
OM03_29_탄식_Asp_Fo_IP_Wdi_1	OM03	29	탄식	M	older	Asp	Fo	IPi	1	102.75	127.2	127	4.2	4.1	0
OM03_29_탄식_Asp_Fo_IP_Wdi_2	OM03	29	탄식	M	older	Asp	Fo	IPi	2	73.604	145.8	146.8	6.5	6.6	0
OM03_3_다도_Len_Unf_IP_Wdi_2	OM03	3	다도	M	older	Len	Unf	IPi	2	37.577	97.6	93.6	-0.4	-1.1	0
OM03_30_탄식_Asp_Fo_Wd_Wdi_1	OM03	30	탄식	M	older	Asp	Fo	IPm	1	76.087	151.1	150.7	7.1	7.1	0
OM03_30_탄식_Asp_Fo_Wd_Wdi_2	OM03	30	탄식	M	older	Asp	Fo	IPm	2	87.343	143.8	145.3	6.3	6.5	0
OM03_31_단식_Len_Unf_IP_Wdi_1	OM03	31	단식	M	older	Len	Unf	IPi	1	31.933	83.6	82.5	-3.1	-3.3	0
OM03_31_단식_Len_Unf_IP_Wdi_2	OM03	31	단식	M	older	Len	Unf	IPi	2	35.065	94	94.4	-1.1	-1	0
OM03_32_단식_Len_Unf_Wd_Wdi_1	OM03	32	단식	M	older	Len	Unf	IPm	1	0	98.9	98.9	-0.2	-0.2	100
OM03_32_단식_Len_Unf_Wd_Wdi_2	OM03	32	단식	M	older	Len	Unf	IPm	2	0	91.5	92.5	-1.5	-1.3	100
OM03_33_다도_Len_Fo_IP_Wdi_1	OM03	33	다도	M	older	Len	Fo	IPi	1	52.009	118.8	124.2	3	3.8	0
OM03_33_다도_Len_Fo_IP_Wdi_2	OM03	33	다도	M	older	Len	Fo	IPi	2	50.331	106.9	119.4	1.2	3.1	0
OM03_34_다도_Len_Fo_Wd_Wdi_1	OM03	34	다도	M	older	Len	Fo	IPm	1	21.554	86.6	96.6	-2.5	-0.6	0
OM03_34_다도_Len_Fo_Wd_Wdi_2	OM03	34	다도	M	older	Len	Fo	IPm	2	16.859	87.7	102	-2.3	0.3	0
OM03_36_타도_Asp_Unf_Wd_Wdi_1	OM03	36	타도	M	older	Asp	Unf	IPm	1	39.871	97.2	100.3	-0.5	0.1	0
OM03_36_타도_Asp_Unf_Wd_Wdi_2	OM03	36	타도	M	older	Asp	Unf	IPm	2	30.152	100.2	96	0	-0.7	0
OM03_37_다락_Len_Fo_IP_Wdi_1	OM03	37	다락	M	older	Len	Fo	IPi	1	66.038	121.9	125.2	3.4	3.9	0
OM03_37_다락_Len_Fo_IP_Wdi_2	OM03	37	다락	M	older	Len	Fo	IPi	2	75.485	117.5	120.8	2.8	3.3	0
OM03_38_다락_Len_Fo_Wd_Wdi_1	OM03	38	다락	M	older	Len	Fo	IPm	1	25.317	85.2	95	-2.8	-0.9	0
OM03_38_다락_Len_Fo_Wd_Wdi_2	OM03	38	다락	M	older	Len	Fo	IPm	2	31.431	101.4	113.3	0.2	2.2	0
OM03_39_타락_Asp_Unf_IP_Wdi_1	OM03	39	타락	M	older	Asp	Unf	IPi	1	78.878	101.5	96.3	0.3	-0.7	0
OM03_39_타락_Asp_Unf_IP_Wdi_2	OM03	39	타락	M	older	Asp	Unf	IPi	2	53.404	109.9	106	1.6	1	0
OM03_4_다도_Len_Unf_Wd_Wdi_1	OM03	4	다도	M	older	Len	Unf	IPm	1	0	94.6	94.7	-1	-0.9	100
OM03_4_다도_Len_Unf_Wd_Wdi_2	OM03	4	다도	M	older	Len	Unf	IPm	2	0	95.1	93.8	-0.9	-1.1	100
OM03_40_타락_Asp_Unf_Wd_Wdi_1	OM03	40	타락	M	older	Asp	Unf	IPm	1	55.804	98.2	99.5	-0.3	-0.1	0
OM03_40_타락_Asp_Unf_Wd_Wdi_2	OM03	40	타락	M	older	Asp	Unf	IPm	2	23.201	91.4	87	-1.6	-2.4	0
OM03_41_다산_Len_Fo_IP_Wdi_1	OM03	41	다산	M	older	Len	Fo	IPi	1	41.281	120.2	131.7	3.2	4.8	0
OM03_41_다산_Len_Fo_IP_Wdi_2	OM03	41	다산	M	older	Len	Fo	IPi	2	65.05	107.3	109.1	1.2	1.5	0
OM03_42_다산_Len_Fo_Wd_Wdi_1	OM03	42	다산	M	older	Len	Fo	IPm	1	20.007	100	101.3	0	0.2	0
OM03_42_다산_Len_Fo_Wd_Wdi_2	OM03	42	다산	M	older	Len	Fo	IPm	2	0	84.5	93.8	-2.9	-1.1	0
OM03_44_타산_Asp_Unf_Wd_Wdi__1	OM03	44	타산	M	older	Asp	Unf	IPm	1	25.564	98.6	96.7	-0.2	-0.6	0
OM03_44_타산_Asp_Unf_Wd_Wdi_2	OM03	44	타산	M	older	Asp	Unf	IPm	2	21.631	93.1	91.7	-1.2	-1.5	0
OM03_45_다원_Len_Fo_IP_Wdi_1	OM03	45	다원	M	older	Len	Fo	IPi	1	45.7	113.8	116.8	2.2	2.7	0
OM03_45_다원_Len_Fo_IP_Wdi_2	OM03	45	다원	M	older	Len	Fo	IPi	2	60.658	118.2	122	2.9	3.4	0
OM03_46_다원_Len_Fo_Wd_Wdi_1	OM03	46	다원	M	older	Len	Fo	IPm	1	13.758	93.8	109.2	-1.1	1.5	0
OM03_46_다원_Len_Fo_Wd_Wdi_2	OM03	46	다원	M	older	Len	Fo	IPm	2	21.275	91.1	102.2	-1.6	0.4	0
OM03_47_타원_Asp_Unf_IP_Wdi_2	OM03	47	타원	M	older	Asp	Unf	IPi	2	82.777	105.3	101.7	0.9	0.3	0
OM03_48_타원_Asp_Unf_Wd_Wdi_1	OM03	48	타원	M	older	Asp	Unf	IPm	1	35.388	101.1	100.6	0.2	0.1	0
OM03_48_타원_Asp_Unf_Wd_Wdi_2	OM03	48	타원	M	older	Asp	Unf	IPm	2	22.982	89.6	95	-1.9	-0.9	0
OM03_49_다작_Len_Fo_IP_Wdi_1	OM03	49	다작	M	older	Len	Fo	IPi	1	81.739	120.5	122.9	3.2	3.6	0
OM03_49_다작_Len_Fo_IP_Wdi_2	OM03	49	다작	M	older	Len	Fo	IPi	2	52.138	109	118.8	1.5	3	0
OM03_5_타락_Asp_Fo_IP_Wdi_1	OM03	5	타락	M	older	Asp	Fo	IPi	1	100.01	116.3	113.9	2.6	2.3	0
OM03_5_타락_Asp_Fo_IP_Wdi_2	OM03	5	타락	M	older	Asp	Fo	IPi	2	79.297	149.4	150.4	7	7.1	0
OM03_50_다작_Len_Fo_Wd_Wdi_2	OM03	50	다작	M	older	Len	Fo	IPm	2	39.349	97.1	108	-0.5	1.3	0
OM03_51_타작_Asp_Unf_IP_Wdi_2	OM03	51	타작	M	older	Asp	Unf	IPi	2	105.562	108.3	108.1	1.4	1.3	0
OM03_52_타작_Asp_Unf_Wd_Wdi_1	OM03	52	타작	M	older	Asp	Unf	IPm	1	24.33	96.8	97.3	-0.6	-0.5	100
OM03_53_단도_Len_Fo_IP_Wdi_1	OM03	53	단도	M	older	Len	Fo	IPi	1	53.123	123.7	125.6	3.7	3.9	0
OM03_53_단도_Len_Fo_IP_Wdi_2	OM03	53	단도	M	older	Len	Fo	IPi	2	44.726	110.8	111.5	1.8	1.9	0
OM03_54_단도_Len_Fo_Wd_Wdi_1	OM03	54	단도	M	older	Len	Fo	IPm	1	15.4	83.3	92	-3.2	-1.4	0
OM03_54_단도_Len_Fo_Wd_Wdi_2	OM03	54	단도	M	older	Len	Fo	IPm	2	18.109	84	95.2	-3	-0.9	0
OM03_55_탄도_Asp_Unf_IP_Wdi_1	OM03	55	탄도	M	older	Asp	Unf	IPi	1	62.028	109.1	106.5	1.5	1.1	0
OM03_56_탄도_Asp_Unf_Wd_Wdi_1	OM03	56	탄도	M	older	Asp	Unf	IPm	1	16.919	95.1	94.6	-0.9	-1	0
OM03_56_탄도_Asp_Unf_Wd_Wdi_2	OM03	56	탄도	M	older	Asp	Unf	IPm	2	29.236	100.9	99.3	0.2	-0.1	0
OM03_57_단소_Len_Fo_IP_Wdi_1	OM03	57	단소	M	older	Len	Fo	IPi	1	19.425	109.2	118.6	1.5	3	0
OM03_57_단소_Len_Fo_IP_Wdi_2	OM03	57	단소	M	older	Len	Fo	IPi	2	32.461	106.6	117	1.1	2.7	0
OM03_58_단소_Len_Fo_Wd_Wdi_1	OM03	58	단소	M	older	Len	Fo	IPm	1	23.713	86.8	101.3	-2.5	0.2	0
OM03_58_단소_Len_Fo_Wd_Wdi_2	OM03	58	단소	M	older	Len	Fo	IPm	2	29.27	76.1	91.3	-4.7	-1.6	0
OM03_59_탄소_Asp_Unf_IP_Wdi_1	OM03	59	탄소	M	older	Asp	Unf	IPi	1	77.508	104.7	101.7	0.8	0.3	0
OM03_59_탄소_Asp_Unf_IP_Wdi_2	OM03	59	탄소	M	older	Asp	Unf	IPi	2	67.764	105.3	101.5	0.9	0.3	0
OM03_6_타락_Asp_Fo_Wd_Wdi_1	OM03	6	타락	M	older	Asp	Fo	IPm	1	104.04	146.1	145.1	6.6	6.4	0
OM03_6_타락_Asp_Fo_Wd_Wdi_2	OM03	6	타락	M	older	Asp	Fo	IPm	2	102.695	152.6	150.9	7.3	7.1	0
OM03_60_탄소_Asp_Unf_Wd_Wdi_1	OM03	60	탄소	M	older	Asp	Unf	IPm	1	26.116	89.9	88.9	-1.8	-2	0
OM03_60_탄소_Asp_Unf_Wd_Wdi_2	OM03	60	탄소	M	older	Asp	Unf	IPm	2	0	93.9	92.2	-1.1	-1.4	0
OM03_61_단식_Len_Fo_IP_Wdi_1	OM03	61	단식	M	older	Len	Fo	IPi	1	46.71	105.7	111.7	1	1.9	0
OM03_61_단식_Len_Fo_IP_Wdi_2	OM03	61	단식	M	older	Len	Fo	IPi	2	52.502	112.2	113.8	2	2.2	0
OM03_62_단식_Len_Fo_Wd_Wdi_1	OM03	62	단식	M	older	Len	Fo	IPm	1	0	92.8	96.9	-1.3	-0.5	0
OM03_62_단식_Len_Fo_Wd_Wdi_2	OM03	62	단식	M	older	Len	Fo	IPm	2	0	82.7	85.1	-3.3	-2.8	100
OM03_63_탄식_Asp_Unf_IP_Wdi_1	OM03	63	탄식	M	older	Asp	Unf	IPi	1	74.013	104.2	102.1	0.7	0.4	0
OM03_64_탄식_Asp_Unf_Wd_Wdi_1	OM03	64	탄식	M	older	Asp	Unf	IPm	1	34.448	100.3	99	0.1	-0.2	0
OM03_64_탄식_Asp_Unf_Wd_Wdi_2	OM03	64	탄식	M	older	Asp	Unf	IPm	2	19.351	104	101.3	0.7	0.2	0
OM03_7_다락_Len_Unf_IP_Wdi_1	OM03	7	다락	M	older	Len	Unf	IPi	1	62.815	101.5	99.6	0.3	-0.1	0
OM03_7_다락_Len_Unf_IP_Wdi_2	OM03	7	다락	M	older	Len	Unf	IPi	2	63.395	95.2	93.5	-0.9	-1.2	0
OM03_8_다락_Len_Unf_Wd_Wdi_1	OM03	8	다락	M	older	Len	Unf	IPm	1	0	103.1	101.2	0.5	0.2	100
OM03_8_다락_Len_Unf_Wd_Wdi_2	OM03	8	다락	M	older	Len	Unf	IPm	2	0	90.1	90.2	-1.8	-1.8	100
OM03_9_타산_Asp_Fo_IP_Wdi_1	OM03	9	타산	M	older	Asp	Fo	IPi	1	86.242	154.9	155.3	7.6	7.6	0
OM03_9_타산_Asp_Fo_IP_Wdi_2	OM03	9	타산	M	older	Asp	Fo	IPi	2	76.77	150.7	148.9	7.1	6.9	0
OM04_1_타도_Asp_Fo_IP_Wdi_1	OM04	1	타도	M	older	Asp	Fo	IPi	1	109.535	203.2	199.3	12.3	11.9	0
OM04_1_타도_Asp_Fo_IP_Wdi_2	OM04	1	타도	M	older	Asp	Fo	IPi	2	87.932	211.5	217.6	13	13.5	0
OM04_10_타산_Asp_Fo_Wd_Wdi_1	OM04	10	타산	M	older	Asp	Fo	IPm	1	70.108	217.2	213.9	13.4	13.2	0
OM04_10_타산_Asp_Fo_Wd_Wdi_2	OM04	10	타산	M	older	Asp	Fo	IPm	2	74.892	209	206.3	12.8	12.5	37.8001343
OM04_11_다산_Len_Unf_IP_Wdi_1	OM04	11	다산	M	older	Len	Unf	IPi	1	19.688	136.1	134.9	5.3	5.2	0
OM04_11_다산_Len_Unf_IP_Wdi_2	OM04	11	다산	M	older	Len	Unf	IPi	2	37.55	131	128.3	4.7	4.3	0
OM04_12_다산_Len_Unf_Wd_Wdi_1	OM04	12	다산	M	older	Len	Unf	IPm	1	0	130.2	129	4.6	4.4	100
OM04_12_다산_Len_Unf_Wd_Wdi_2	OM04	12	다산	M	older	Len	Unf	IPm	2	0	129.8	128.9	4.5	4.4	100
OM04_13_타원_Asp_Fo_IP_Wdi_1	OM04	13	타원	M	older	Asp	Fo	IPi	1	79.528	207.1	202	12.6	12.2	0
OM04_13_타원_Asp_Fo_IP_Wdi_2	OM04	13	타원	M	older	Asp	Fo	IPi	2	78.878	229.2	228	14.4	14.3	0
OM04_14_타원_Asp_Fo_Wd_Wdi_1	OM04	14	타원	M	older	Asp	Fo	IPm	1	91.721	231.6	229.1	14.5	14.4	0
OM04_14_타원_Asp_Fo_Wd_Wdi_2	OM04	14	타원	M	older	Asp	Fo	IPm	2	104.745	220.9	222.4	13.7	13.8	42.5368701
OM04_15_다원_Len_Unf_IP_Wdi_1	OM04	15	다원	M	older	Len	Unf	IPi	1	30.877	128.6	130.7	4.4	4.6	0
OM04_15_다원_Len_Unf_IP_Wdi_2	OM04	15	다원	M	older	Len	Unf	IPi	2	30.102	128.1	128.3	4.3	4.3	0
OM04_16_다원_Len_Unf_Wd_Wdi_1	OM04	16	다원	M	older	Len	Unf	IPm	1	0	133.9	132	5.1	4.8	100
OM04_16_다원_Len_Unf_Wd_Wdi_2	OM04	16	다원	M	older	Len	Unf	IPm	2	0	131.2	130.8	4.7	4.6	100
OM04_17_타작_Asp_Fo_IP_Wdi_1	OM04	17	타작	M	older	Asp	Fo	IPi	1	81.697	204.3	202.5	12.4	12.2	0
OM04_17_타작_Asp_Fo_IP_Wdi_2	OM04	17	타작	M	older	Asp	Fo	IPi	2	92.159	213	214.6	13.1	13.2	0
OM04_18_타작_Asp_Fo_Wd_Wdi_1	OM04	18	타작	M	older	Asp	Fo	IPm	1	93.614	214.3	211.5	13.2	13	0
OM04_18_타작_Asp_Fo_Wd_Wdi_2	OM04	18	타작	M	older	Asp	Fo	IPm	2	81.839	205.7	202.2	12.5	12.2	100
OM04_19_다작_Len_Unf_IP_Wdi_1	OM04	19	다작	M	older	Len	Unf	IPi	1	22.922	139.8	138.8	5.8	5.7	0
OM04_19_다작_Len_Unf_IP_Wdi_2	OM04	19	다작	M	older	Len	Unf	IPi	2	18.457	128.5	129.4	4.3	4.5	0
OM04_2_타도_Asp_Fo_Wd_Wdi_1	OM04	2	타도	M	older	Asp	Fo	IPm	1	114.245	197.9	197.3	11.8	11.8	0
OM04_2_타도_Asp_Fo_Wd_Wdi_2	OM04	2	타도	M	older	Asp	Fo	IPm	2	105.384	232.6	234.4	14.6	14.7	48.9288033
OM04_20_다작_Len_Unf_Wd_Wdi_1	OM04	20	다작	M	older	Len	Unf	IPm	1	0	140.3	139	5.9	5.7	100
OM04_20_다작_Len_Unf_Wd_Wdi_2	OM04	20	다작	M	older	Len	Unf	IPm	2	0	133.6	132.2	5	4.8	100
OM04_21_탄도_Asp_Fo_IP_Wdi_1	OM04	21	탄도	M	older	Asp	Fo	IPi	1	60.467	228.6	226.7	14.3	14.2	0
OM04_21_탄도_Asp_Fo_IP_Wdi_2	OM04	21	탄도	M	older	Asp	Fo	IPi	2	59.603	227.2	229.1	14.2	14.4	0
OM04_22_탄도_Asp_Fo_Wd_Wdi_1	OM04	22	탄도	M	older	Asp	Fo	IPm	1	74.263	213.8	213	13.2	13.1	44.8902183
OM04_22_탄도_Asp_Fo_Wd_Wdi_2	OM04	22	탄도	M	older	Asp	Fo	IPm	2	70.836	217.4	217.3	13.4	13.4	0
OM04_23_단도_Len_Unf_IP_Wdi_1	OM04	23	단도	M	older	Len	Unf	IPi	1	22.756	132	133.1	4.8	5	0
OM04_23_단도_Len_Unf_IP_Wdi_2	OM04	23	단도	M	older	Len	Unf	IPi	2	29.711	136.1	135.2	5.3	5.2	0
OM04_24_단도_Len_Unf_Wd_Wdi_1	OM04	24	단도	M	older	Len	Unf	IPm	1	0	139.1	138.3	5.7	5.6	100
OM04_24_단도_Len_Unf_Wd_Wdi_2	OM04	24	단도	M	older	Len	Unf	IPm	2	0	137	134.1	5.5	5.1	100
OM04_25_탄소_Asp_Fo_IP_Wdi_1	OM04	25	탄소	M	older	Asp	Fo	IPi	1	53.698	246.6	247.4	15.6	15.7	0
OM04_25_탄소_Asp_Fo_IP_Wdi_2	OM04	25	탄소	M	older	Asp	Fo	IPi	2	61.63	219.6	227.1	13.6	14.2	0
OM04_26_탄소_Asp_Fo_Wd_Wdi_1	OM04	26	탄소	M	older	Asp	Fo	IPm	1	70.28	223.5	226.8	13.9	14.2	100
OM04_26_탄소_Asp_Fo_Wd_Wdi_2	OM04	26	탄소	M	older	Asp	Fo	IPm	2	66.915	220.5	222	13.7	13.8	62.9842748
OM04_27_단소_Len_Unf_IP_Wdi_1	OM04	27	단소	M	older	Len	Unf	IPi	1	29.557	136	134.3	5.3	5.1	0
OM04_27_단소_Len_Unf_IP_Wdi_2	OM04	27	단소	M	older	Len	Unf	IPi	2	34.591	135.4	134.5	5.2	5.1	0
OM04_28_단소_Len_Unf_Wd_Wdi_1	OM04	28	단소	M	older	Len	Unf	IPm	1	0	139.6	138.1	5.8	5.6	100
OM04_28_단소_Len_Unf_Wd_Wdi_2	OM04	28	단소	M	older	Len	Unf	IPm	2	0	137.7	137	5.5	5.5	100
OM04_29_탄식_Asp_Fo_IP_Wdi_1	OM04	29	탄식	M	older	Asp	Fo	IPi	1	64.624	210.8	212.9	12.9	13.1	0
OM04_29_탄식_Asp_Fo_IP_Wdi_2	OM04	29	탄식	M	older	Asp	Fo	IPi	2	67.106	223.4	223.4	13.9	13.9	0
OM04_3_다도_Len_Unf_IP_Wdi_1	OM04	3	다도	M	older	Len	Unf	IPi	1	24.511	117.4	127	2.8	4.1	0
OM04_3_다도_Len_Unf_IP_Wdi_2	OM04	3	다도	M	older	Len	Unf	IPi	2	29.193	131.3	131.6	4.7	4.8	0
OM04_30_탄식_Asp_Fo_Wd_Wdi_1	OM04	30	탄식	M	older	Asp	Fo	IPm	1	69.98	217.4	218.3	13.4	13.5	0
OM04_30_탄식_Asp_Fo_Wd_Wdi_2	OM04	30	탄식	M	older	Asp	Fo	IPm	2	73.431	220.2	226	13.7	14.1	0
OM04_31_단식_Len_Unf_IP_Wdi_1	OM04	31	단식	M	older	Len	Unf	IPi	1	19.535	143.8	147	6.3	6.7	0
OM04_31_단식_Len_Unf_IP_Wdi_2	OM04	31	단식	M	older	Len	Unf	IPi	2	13.55	133.5	135.7	5	5.3	0
OM04_32_단식_Len_Unf_Wd_Wdi_1	OM04	32	단식	M	older	Len	Unf	IPm	1	0	132.3	130.4	4.8	4.6	100
OM04_32_단식_Len_Unf_Wd_Wdi_2	OM04	32	단식	M	older	Len	Unf	IPm	2	0	133.4	131.3	5	4.7	100
OM04_33_다도_Len_Fo_IP_Wdi_1	OM04	33	다도	M	older	Len	Fo	IPi	1	16.94	107.4	122.5	1.2	3.5	0
OM04_33_다도_Len_Fo_IP_Wdi_2	OM04	33	다도	M	older	Len	Fo	IPi	2	13.174	109.2	121.2	1.5	3.3	0
OM04_34_다도_Len_Fo_Wd_Wdi_2	OM04	34	다도	M	older	Len	Fo	IPm	2	16.308	120.6	133.7	3.2	5	0
OM04_35_타도_Asp_Unf_IP_Wdi_1	OM04	35	타도	M	older	Asp	Unf	IPi	1	79.646	174.4	168.9	9.6	9.1	0
OM04_35_타도_Asp_Unf_IP_Wdi_2	OM04	35	타도	M	older	Asp	Unf	IPi	2	82.998	180.9	177.7	10.3	10	0
OM04_36_타도_Asp_Unf_Wd_Wdi_1	OM04	36	타도	M	older	Asp	Unf	IPm	1	78.627	153.1	149.2	7.4	6.9	100
OM04_36_타도_Asp_Unf_Wd_Wdi_2	OM04	36	타도	M	older	Asp	Unf	IPm	2	71.411	145.1	141.2	6.4	6	100
OM04_37_다락_Len_Fo_IP_Wdi_1	OM04	37	다락	M	older	Len	Fo	IPi	1	17.814	120.9	137.8	3.3	5.6	0
OM04_37_다락_Len_Fo_IP_Wdi_2	OM04	37	다락	M	older	Len	Fo	IPi	2	16.238	98	115	-0.3	2.4	0
OM04_38_다락_Len_Fo_Wd_Wdi_1	OM04	38	다락	M	older	Len	Fo	IPm	1	60.667	104.1	118	0.7	2.9	0
OM04_38_다락_Len_Fo_Wd_Wdi_2	OM04	38	다락	M	older	Len	Fo	IPm	2	20.544	98.4	110.5	-0.3	1.7	0
OM04_39_타락_Asp_Unf_IP_Wdi_1	OM04	39	타락	M	older	Asp	Unf	IPi	1	81.729	181	180.1	10.3	10.2	0
OM04_39_타락_Asp_Unf_IP_Wdi_2	OM04	39	타락	M	older	Asp	Unf	IPi	2	82.69	179.1	175.9	10.1	9.8	0
OM04_4_다도_Len_Unf_Wd_Wdi_1	OM04	4	다도	M	older	Len	Unf	IPm	1	0	126.9	126.8	4.1	4.1	100
OM04_4_다도_Len_Unf_Wd_Wdi_2	OM04	4	다도	M	older	Len	Unf	IPm	2	0	125.3	124.6	3.9	3.8	100
OM04_40_타락_Asp_Unf_Wd_Wdi_1	OM04	40	타락	M	older	Asp	Unf	IPm	1	56.667	156.8	154.1	7.8	7.5	58.6800125
OM04_40_타락_Asp_Unf_Wd_Wdi_2	OM04	40	타락	M	older	Asp	Unf	IPm	2	49.471	142.8	141.3	6.2	6	100
OM04_41_다산_Len_Fo_IP_Wdi_1	OM04	41	다산	M	older	Len	Fo	IPi	1	12.466	130.9	142.9	4.7	6.2	0
OM04_42_다산_Len_Fo_Wd_Wdi_1	OM04	42	다산	M	older	Len	Fo	IPm	1	16.975	108.4	119.3	1.4	3.1	0
OM04_42_다산_Len_Fo_Wd_Wdi_2	OM04	42	다산	M	older	Len	Fo	IPm	2	16.696	112.5	131.4	2	4.7	0
OM04_43_타산_Asp_Unf_IP_Wdi_1	OM04	43	타산	M	older	Asp	Unf	IPi	1	62.865	183.8	180.4	10.5	10.2	0
OM04_43_타산_Asp_Unf_IP_Wdi_2	OM04	43	타산	M	older	Asp	Unf	IPi	2	72.76	192.4	187.2	11.3	10.9	0
OM04_44_타산_Asp_Unf_Wd_Wdi_1	OM04	44	타산	M	older	Asp	Unf	IPm	1	57.742	153.4	148.8	7.4	6.9	65.3206538
OM04_44_타산_Asp_Unf_Wd_Wdi_2	OM04	44	타산	M	older	Asp	Unf	IPm	2	38.506	147.6	145.1	6.7	6.4	0
OM04_45_다원_Len_Fo_IP_Wdi_1	OM04	45	다원	M	older	Len	Fo	IPi	1	15.293	106.6	125.1	1.1	3.9	0
OM04_45_다원_Len_Fo_IP_Wdi_2	OM04	45	다원	M	older	Len	Fo	IPi	2	14.899	116	126.5	2.6	4.1	0
OM04_46_다원_Len_Fo_Wd_Wdi_1	OM04	46	다원	M	older	Len	Fo	IPm	1	23.054	99.4	120.5	-0.1	3.2	0
OM04_46_다원_Len_Fo_Wd_Wdi_2	OM04	46	다원	M	older	Len	Fo	IPm	2	18.593	104	121.1	0.7	3.3	0
OM04_47_타원_Asp_Unf_IP_Wdi_1	OM04	47	타원	M	older	Asp	Unf	IPi	1	80.501	164.2	162.4	8.6	8.4	0
OM04_47_타원_Asp_Unf_IP_Wdi_2	OM04	47	타원	M	older	Asp	Unf	IPi	2	85.662	161.4	158.4	8.3	8	0
OM04_48_타원_Asp_Unf_Wd_Wdi_1	OM04	48	타원	M	older	Asp	Unf	IPm	1	63.029	156.5	152	7.8	7.2	55.0854059
OM04_48_타원_Asp_Unf_Wd_Wdi_2	OM04	48	타원	M	older	Asp	Unf	IPm	2	67.712	144.1	142.5	6.3	6.1	100
OM04_49_다작_Len_Fo_IP_Wdi_1	OM04	49	다작	M	older	Len	Fo	IPi	1	16.865	94.4	106.7	-1	1.1	0
OM04_49_다작_Len_Fo_IP_Wdi_2	OM04	49	다작	M	older	Len	Fo	IPi	2	30.508	104.8	111.6	0.8	1.9	0
OM04_5_타락_Asp_Fo_IP_Wdi_1	OM04	5	타락	M	older	Asp	Fo	IPi	1	92.171	218.1	215.6	13.5	13.3	0
OM04_5_타락_Asp_Fo_IP_Wdi_2	OM04	5	타락	M	older	Asp	Fo	IPi	2	99.984	220.3	225.5	13.7	14.1	0
OM04_50_다작_Len_Fo_Wd_Wdi_1	OM04	50	다작	M	older	Len	Fo	IPm	1	28.145	121.1	134.4	3.3	5.1	54.1204204
OM04_50_다작_Len_Fo_Wd_Wdi_2	OM04	50	다작	M	older	Len	Fo	IPm	2	15.822	103.5	120.1	0.6	3.2	0
OM04_51_타작_Asp_Unf_IP_Wdi_1	OM04	51	타작	M	older	Asp	Unf	IPi	1	71.032	175.9	170.5	9.8	9.2	0
OM04_51_타작_Asp_Unf_IP_Wdi_2	OM04	51	타작	M	older	Asp	Unf	IPi	2	77.783	171.2	168.1	9.3	9	0
OM04_52_타작_Asp_Unf_Wd_Wdi_1	OM04	52	타작	M	older	Asp	Unf	IPm	1	52.564	147.2	143.9	6.7	6.3	100
OM04_52_타작_Asp_Unf_Wd_Wdi_2	OM04	52	타작	M	older	Asp	Unf	IPm	2	77.542	154.4	150.7	7.5	7.1	0
OM04_53_단도_Len_Fo_IP_Wdi_1	OM04	53	단도	M	older	Len	Fo	IPi	1	16.328	111.7	136.9	1.9	5.4	0
OM04_53_단도_Len_Fo_IP_Wdi_2	OM04	53	단도	M	older	Len	Fo	IPi	2	16.764	136.8	148.4	5.4	6.8	0
OM04_54_단도_Len_Fo_Wd_Wdi_1	OM04	54	단도	M	older	Len	Fo	IPm	1	18.219	111.5	137.5	1.9	5.5	41.7649724
OM04_54_단도_Len_Fo_Wd_Wdi_2	OM04	54	단도	M	older	Len	Fo	IPm	2	12.68	127.5	140.7	4.2	5.9	100
OM04_55_탄도_Asp_Unf_IP_Wdi_1	OM04	55	탄도	M	older	Asp	Unf	IPi	1	58.702	155.4	151.3	7.6	7.2	0
OM04_55_탄도_Asp_Unf_IP_Wdi_2	OM04	55	탄도	M	older	Asp	Unf	IPi	2	80.554	189.4	188.9	11.1	11	0
OM04_56_탄도_Asp_Unf_Wd_Wdi_1	OM04	56	탄도	M	older	Asp	Unf	IPm	1	49.691	152.3	149.2	7.3	6.9	100
OM04_56_탄도_Asp_Unf_Wd_Wdi_2	OM04	56	탄도	M	older	Asp	Unf	IPm	2	77.888	151.9	147.7	7.2	6.8	67.1038452
OM04_57_단소_Len_Fo_IP_Wdi_1	OM04	57	단소	M	older	Len	Fo	IPi	1	16.373	137	153	5.5	7.4	0
OM04_57_단소_Len_Fo_IP_Wdi_2	OM04	57	단소	M	older	Len	Fo	IPi	2	25.689	116.3	134.2	2.6	5.1	0
OM04_58_단소_Len_Fo_Wd_Wdi_1	OM04	58	단소	M	older	Len	Fo	IPm	1	17.35	117.9	132.8	2.9	4.9	0
OM04_58_단소_Len_Fo_Wd_Wdi_2	OM04	58	단소	M	older	Len	Fo	IPm	2	19.55	119.9	131.8	3.1	4.8	0
OM04_59_탄소_Asp_Unf_IP_Wdi_1	OM04	59	탄소	M	older	Asp	Unf	IPi	1	71.734	190.6	189.6	11.2	11.1	0
OM04_59_탄소_Asp_Unf_IP_Wdi_2	OM04	59	탄소	M	older	Asp	Unf	IPi	2	57.509	177.8	177	10	9.9	0
OM04_6_타락_Asp_Fo_Wd_Wdi_1	OM04	6	타락	M	older	Asp	Fo	IPm	1	109.55	209.9	208.5	12.8	12.7	0
OM04_6_타락_Asp_Fo_Wd_Wdi_2	OM04	6	타락	M	older	Asp	Fo	IPm	2	91.67	207	205	12.6	12.4	47.4599421
OM04_60_탄소_Asp_Unf_Wd_Wdi_1	OM04	60	탄소	M	older	Asp	Unf	IPm	1	50.944	146.6	144.7	6.6	6.4	74.1302409
OM04_60_탄소_Asp_Unf_Wd_Wdi_2	OM04	60	탄소	M	older	Asp	Unf	IPm	2	50.089	148.6	145.1	6.9	6.4	100
OM04_61_단식_Len_Fo_IP_Wdi_1	OM04	61	단식	M	older	Len	Fo	IPi	1	17.833	139.2	156	5.7	7.7	0
OM04_61_단식_Len_Fo_IP_Wdi_2	OM04	61	단식	M	older	Len	Fo	IPi	2	16.342	114.8	127.6	2.4	4.2	0
OM04_62_단식_Len_Fo_Wd_Wdi_1	OM04	62	단식	M	older	Len	Fo	IPm	1	16.952	119	121	3	3.3	0
OM04_62_단식_Len_Fo_Wd_Wdi_2	OM04	62	단식	M	older	Len	Fo	IPm	2	0	140.1	149.3	5.8	6.9	100
OM04_63_탄식_Asp_Unf_IP_Wdi_1	OM04	63	탄식	M	older	Asp	Unf	IPi	1	57.705	181.4	180.3	10.3	10.2	0
OM04_63_탄식_Asp_Unf_IP_Wdi_2	OM04	63	탄식	M	older	Asp	Unf	IPi	2	57.263	167.3	165.8	8.9	8.8	0
OM04_64_탄식_Asp_Unf_Wd_Wdi_1	OM04	64	탄식	M	older	Asp	Unf	IPm	1	55.61	147.3	145.3	6.7	6.5	49.9488603
OM04_64_탄식_Asp_Unf_Wd_Wdi_2	OM04	64	탄식	M	older	Asp	Unf	IPm	2	56.093	156.1	154	7.7	7.5	55.9450285
OM04_7_다락_Len_Unf_IP_Wdi_1	OM04	7	다락	M	older	Len	Unf	IPi	1	33.141	132.9	133.7	4.9	5	0
OM04_7_다락_Len_Unf_IP_Wdi_2	OM04	7	다락	M	older	Len	Unf	IPi	2	23.846	124.4	124.8	3.8	3.8	0
OM04_8_다락_Len_Unf_Wd_Wdi_1	OM04	8	다락	M	older	Len	Unf	IPm	1	20.738	132.9	130.7	4.9	4.6	100
OM04_8_다락_Len_Unf_Wd_Wdi_2	OM04	8	다락	M	older	Len	Unf	IPm	2	0	130.4	128.7	4.6	4.4	100
OM04_9_타산_Asp_Fo_IP_Wdi_1	OM04	9	타산	M	older	Asp	Fo	IPi	1	72.493	237.6	232.4	15	14.6	0
OM04_9_타산_Asp_Fo_IP_Wdi_2	OM04	9	타산	M	older	Asp	Fo	IPi	2	66.24	239.4	234.2	15.1	14.7	0
OM05_1_타도_Asp_Fo_IP_Wdi_1	OM05	1	타도	M	older	Asp	Fo	IPi	1	78.228	159.9	155.1	8.1	7.6	0
OM05_1_타도_Asp_Fo_IP_Wdi_2	OM05	1	타도	M	older	Asp	Fo	IPi	2	98.682	148.2	152.5	6.8	7.3	0
OM05_10_타산_Asp_Fo_Wd_Wdi_1	OM05	10	타산	M	older	Asp	Fo	IPm	1	92.431	141.5	139.8	6	5.8	0
OM05_10_타산_Asp_Fo_Wd_Wdi_2	OM05	10	타산	M	older	Asp	Fo	IPm	2	90.876	147.2	148.7	6.7	6.9	0
OM05_11_다산_Len_Unf_IP_Wdi_1	OM05	11	다산	M	older	Len	Unf	IPi	1	71.427	103.2	102.3	0.5	0.4	0
OM05_11_다산_Len_Unf_IP_Wdi_2	OM05	11	다산	M	older	Len	Unf	IPi	2	62.742	103.1	102.8	0.5	0.5	0
OM05_12_다산_Len_Unf_Wd_Wdi_1	OM05	12	다산	M	older	Len	Unf	IPm	1	0	102.4	102.8	0.4	0.5	100
OM05_12_다산_Len_Unf_Wd_Wdi_2	OM05	12	다산	M	older	Len	Unf	IPm	2	0	108.4	106.8	1.4	1.1	100
OM05_13_타원_Asp_Fo_IP_Wdi_1	OM05	13	타원	M	older	Asp	Fo	IPi	1	97.886	145.7	150.8	6.5	7.1	0
OM05_14_타원_Asp_Fo_Wd_Wdi_1	OM05	14	타원	M	older	Asp	Fo	IPm	1	94.104	150	154.3	7	7.5	0
OM05_14_타원_Asp_Fo_Wd_Wdi_2	OM05	14	타원	M	older	Asp	Fo	IPm	2	89.607	148.6	146.6	6.9	6.6	0
OM05_15_다원_Len_Unf_IP_Wdi_1	OM05	15	다원	M	older	Len	Unf	IPi	1	60.708	97.6	97.2	-0.4	-0.5	0
OM05_15_다원_Len_Unf_IP_Wdi_2	OM05	15	다원	M	older	Len	Unf	IPi	2	71.207	98.9	101.1	-0.2	0.2	0
OM05_16_다원_Len_Unf_Wd_Wdi_2	OM05	16	다원	M	older	Len	Unf	IPm	2	0	109.5	108.2	1.6	1.4	100
OM05_17_타작_Asp_Fo_IP_Wdi_1	OM05	17	타작	M	older	Asp	Fo	IPi	1	78.994	171.8	167.2	9.4	8.9	0
OM05_17_타작_Asp_Fo_IP_Wdi_2	OM05	17	타작	M	older	Asp	Fo	IPi	2	82.531	159.2	160.4	8.1	8.2	0
OM05_18_타작_Asp_Fo_Wd_Wdi_1	OM05	18	타작	M	older	Asp	Fo	IPm	1	83.857	132.3	137.7	4.8	5.5	0
OM05_18_타작_Asp_Fo_Wd_Wdi_2	OM05	18	타작	M	older	Asp	Fo	IPm	2	71.285	141	140.7	5.9	5.9	0
OM05_19_다작_Len_Unf_IP_Wdi_1	OM05	19	다작	M	older	Len	Unf	IPi	1	55.454	98.7	98.7	-0.2	-0.2	0
OM05_19_다작_Len_Unf_IP_Wdi_2	OM05	19	다작	M	older	Len	Unf	IPi	2	51.076	103.5	105.5	0.6	0.9	0
OM05_2_타도_Asp_Fo_Wd_Wdi_1	OM05	2	타도	M	older	Asp	Fo	IPm	1	69.179	151.4	147.4	7.2	6.7	0
OM05_2_타도_Asp_Fo_Wd_Wdi_2	OM05	2	타도	M	older	Asp	Fo	IPm	2	68.621	148.8	149.9	6.9	7	25.8425598
OM05_20_다작_Len_Unf_Wd_Wdi_2	OM05	20	다작	M	older	Len	Unf	IPm	2	16.798	103	101.8	0.5	0.3	100
OM05_21_탄도_Asp_Fo_IP_Wdi_1	OM05	21	탄도	M	older	Asp	Fo	IPi	1	90.675	177.3	180.9	9.9	10.3	0
OM05_21_탄도_Asp_Fo_IP_Wdi_2	OM05	21	탄도	M	older	Asp	Fo	IPi	2	93.069	157.4	161.3	7.9	8.3	0
OM05_22_탄도_Asp_Fo_Wd_Wdi_1	OM05	22	탄도	M	older	Asp	Fo	IPm	1	65.27	150.9	152	7.1	7.2	29.6972659
OM05_22_탄도_Asp_Fo_Wd_Wdi_2	OM05	22	탄도	M	older	Asp	Fo	IPm	2	70.817	150.3	150.6	7.1	7.1	0
OM05_23_단도_Len_Unf_IP_Wdi_1	OM05	23	단도	M	older	Len	Unf	IPi	1	63.315	107.8	111.1	1.3	1.8	0
OM05_23_단도_Len_Unf_IP_Wdi_2	OM05	23	단도	M	older	Len	Unf	IPi	2	58.53	101	105.7	0.2	1	0
OM05_24_단도_Len_Unf_Wd_Wdi_1	OM05	24	단도	M	older	Len	Unf	IPm	1	0	100.9	101.4	0.2	0.2	100
OM05_24_단도_Len_Unf_Wd_Wdi_2	OM05	24	단도	M	older	Len	Unf	IPm	2	0	107.4	106.1	1.2	1	100
OM05_25_탄소_Asp_Fo_IP_Wdi_1	OM05	25	탄소	M	older	Asp	Fo	IPi	1	100.128	169	172.7	9.1	9.5	0
OM05_25_탄소_Asp_Fo_IP_Wdi_2	OM05	25	탄소	M	older	Asp	Fo	IPi	2	83.315	167	178.6	8.9	10	0
OM05_26_탄소_Asp_Fo_Wd_Wdi_1	OM05	26	탄소	M	older	Asp	Fo	IPm	1	83.318	159.8	162.8	8.1	8.4	0
OM05_26_탄소_Asp_Fo_Wd_Wdi_2	OM05	26	탄소	M	older	Asp	Fo	IPm	2	84.164	165.1	171.4	8.7	9.3	0
OM05_27_단소_Len_Unf_IP_Wdi_1	OM05	27	단소	M	older	Len	Unf	IPi	1	54.573	104.6	106.7	0.8	1.1	0
OM05_27_단소_Len_Unf_IP_Wdi_2	OM05	27	단소	M	older	Len	Unf	IPi	2	82.193	99.7	101.3	-0.1	0.2	0
OM05_28_단소_Len_Unf_Wd_Wdi_1	OM05	28	단소	M	older	Len	Unf	IPm	1	0	109.4	107.8	1.6	1.3	100
OM05_28_단소_Len_Unf_Wd_Wdi_2	OM05	28	단소	M	older	Len	Unf	IPm	2	0	119.7	117.2	3.1	2.7	100
OM05_29_탄식_Asp_Fo_IP_Wdi_1	OM05	29	탄식	M	older	Asp	Fo	IPi	1	82.489	164.4	166	8.6	8.8	0
OM05_29_탄식_Asp_Fo_IP_Wdi_2	OM05	29	탄식	M	older	Asp	Fo	IPi	2	82.032	158.1	164.5	7.9	8.6	0
OM05_3_다도_Len_Unf_IP_Wdi_1	OM05	3	다도	M	older	Len	Unf	IPi	1	76.478	103.7	104.5	0.6	0.8	0
OM05_3_다도_Len_Unf_IP_Wdi_2	OM05	3	다도	M	older	Len	Unf	IPi	2	71.834	97.1	98.6	-0.5	-0.2	0
OM05_30_탄식_Asp_Fo_Wd_Wdi_1	OM05	30	탄식	M	older	Asp	Fo	IPm	1	76.252	159.8	171	8.1	9.3	0
OM05_30_탄식_Asp_Fo_Wd_Wdi_2	OM05	30	탄식	M	older	Asp	Fo	IPm	2	96.049	153.8	157.8	7.5	7.9	0
OM05_31_단식_Len_Unf_IP_Wdi_1	OM05	31	단식	M	older	Len	Unf	IPi	1	59.225	106.4	108.4	1.1	1.4	0
OM05_31_단식_Len_Unf_IP_Wdi_2	OM05	31	단식	M	older	Len	Unf	IPi	2	68.554	97.6	102	-0.4	0.3	0
OM05_32_단식_Len_Unf_Wd_Wdi_1	OM05	32	단식	M	older	Len	Unf	IPm	1	12.919	103.5	102.9	0.6	0.5	0
OM05_33_다도_Len_Fo_IP_Wdi_1	OM05	33	다도	M	older	Len	Fo	IPi	1	84.428	114.2	115.4	2.3	2.5	0
OM05_33_다도_Len_Fo_IP_Wdi_2	OM05	33	다도	M	older	Len	Fo	IPi	2	53.468	113.2	111.3	2.1	1.9	0
OM05_34_다도_Len_Fo_Wd_Wdi_1	OM05	34	다도	M	older	Len	Fo	IPm	1	75.575	120.6	116.1	3.2	2.6	0
OM05_34_다도_Len_Fo_Wd_Wdi_2	OM05	34	다도	M	older	Len	Fo	IPm	2	27.662	94.2	109.1	-1	1.5	0
OM05_35_타도_Asp_Unf_IP_Wdi_1	OM05	35	타도	M	older	Asp	Unf	IPi	1	105.178	119.8	115.3	3.1	2.5	0
OM05_35_타도_Asp_Unf_IP_Wdi_2	OM05	35	타도	M	older	Asp	Unf	IPi	2	76.516	117.8	116.1	2.8	2.6	0
OM05_36_타도_Asp_Unf_Wd_Wdi_1	OM05	36	타도	M	older	Asp	Unf	IPm	1	60.738	110.6	111.6	1.7	1.9	0
OM05_36_타도_Asp_Unf_Wd_Wdi_2	OM05	36	타도	M	older	Asp	Unf	IPm	2	65.325	118	117.8	2.9	2.8	41.0491677
OM05_37_다락_Len_Fo_IP_Wdi_1	OM05	37	다락	M	older	Len	Fo	IPi	1	48.91	120.7	122.4	3.3	3.5	0
OM05_37_다락_Len_Fo_IP_Wdi_2	OM05	37	다락	M	older	Len	Fo	IPi	2	50.41	122.7	121.4	3.5	3.4	0
OM05_38_다락_Len_Fo_Wd_Wdi_1	OM05	38	다락	M	older	Len	Fo	IPm	1	41.207	96.1	107.5	-0.7	1.3	30.5517631
OM05_38_다락_Len_Fo_Wd_Wdi_2	OM05	38	다락	M	older	Len	Fo	IPm	2	92.518	112.4	113.7	2	2.2	0
OM05_39_타락_Asp_Unf_IP_Wdi_1	OM05	39	타락	M	older	Asp	Unf	IPi	1	77.484	130.3	132.9	4.6	4.9	0
OM05_39_타락_Asp_Unf_IP_Wdi_2	OM05	39	타락	M	older	Asp	Unf	IPi	2	79.675	64.2	64.9	-7.7	-7.5	0
OM05_4_다도_Len_Unf_Wd_Wdi_1	OM05	4	다도	M	older	Len	Unf	IPm	1	0	109.5	108.9	1.6	1.5	100
OM05_4_다도_Len_Unf_Wd_Wdi_2	OM05	4	다도	M	older	Len	Unf	IPm	2	28.491	107.7	105.7	1.3	1	100
OM05_40_타락_Asp_Unf_Wd_Wdi_1	OM05	40	타락	M	older	Asp	Unf	IPm	1	64.94	109.5	111.6	1.6	1.9	28.2559436
OM05_40_타락_Asp_Unf_Wd_Wdi_2	OM05	40	타락	M	older	Asp	Unf	IPm	2	53.87	112.1	111.8	2	1.9	40.1558925
OM05_41_다산_Len_Fo_IP_Wdi_1	OM05	41	다산	M	older	Len	Fo	IPi	1	66.781	128	132.2	4.3	4.8	0
OM05_41_다산_Len_Fo_IP_Wdi_2	OM05	41	다산	M	older	Len	Fo	IPi	2	81.878	111.4	120.2	1.9	3.2	0
OM05_42_다산_Len_Fo_Wd_Wdi_2	OM05	42	다산	M	older	Len	Fo	IPm	2	65.555	117.2	118.2	2.7	2.9	0
OM05_43_타산_Asp_Unf_IP_Wdi_1	OM05	43	타산	M	older	Asp	Unf	IPi	1	80.41	120.6	117.8	3.2	2.8	0
OM05_43_타산_Asp_Unf_IP_Wdi_2	OM05	43	타산	M	older	Asp	Unf	IPi	2	78.33	126.8	128.1	4.1	4.3	0
OM05_44_타산_Asp_Unf_Wd_Wdi_2	OM05	44	타산	M	older	Asp	Unf	IPm	2	41.59	108.8	109.3	1.5	1.5	0
OM05_45_다원_Len_Fo_IP_Wdi_1	OM05	45	다원	M	older	Len	Fo	IPi	1	64.269	126.8	129.8	4.1	4.5	0
OM05_45_다원_Len_Fo_IP_Wdi_2	OM05	45	다원	M	older	Len	Fo	IPi	2	77.333	114.9	121.2	2.4	3.3	0
OM05_46_다원_Len_Fo_Wd_Wdi_1	OM05	46	다원	M	older	Len	Fo	IPm	1	81.968	115.3	115.6	2.5	2.5	0
OM05_46_다원_Len_Fo_Wd_Wdi_2	OM05	46	다원	M	older	Len	Fo	IPm	2	82.319	117.2	117.4	2.7	2.8	0
OM05_47_타원_Asp_Unf_IP_Wdi__1	OM05	47	타원	M	older	Asp	Unf	IPi	1	95.466	127.5	123.4	4.2	3.6	0
OM05_47_타원_Asp_Unf_IP_Wdi_2	OM05	47	타원	M	older	Asp	Unf	IPi	2	89.283	126.6	125.5	4.1	3.9	0
OM05_48_타원_Asp_Unf_Wd_Wdi_1	OM05	48	타원	M	older	Asp	Unf	IPm	1	38.806	106.2	108.9	1	1.5	0
OM05_48_타원_Asp_Unf_Wd_Wdi_2	OM05	48	타원	M	older	Asp	Unf	IPm	2	41.997	109.5	112.6	1.6	2.1	100
OM05_49_다작_Len_Fo_IP_Wdi_1	OM05	49	다작	M	older	Len	Fo	IPi	1	70.844	122	122.1	3.4	3.5	0
OM05_49_다작_Len_Fo_IP_Wdi_2	OM05	49	다작	M	older	Len	Fo	IPi	2	69.882	124.6	125.4	3.8	3.9	0
OM05_5_타락_Asp_Fo_IP_Wdi_1	OM05	5	타락	M	older	Asp	Fo	IPi	1	75.025	152.2	147.9	7.3	6.8	0
OM05_5_타락_Asp_Fo_IP_Wdi_2	OM05	5	타락	M	older	Asp	Fo	IPi	2	81.748	156.8	157.8	7.8	7.9	0
OM05_50_다작_Len_Fo_Wd_Wdi_1	OM05	50	다작	M	older	Len	Fo	IPm	1	44.173	110.2	117.9	1.7	2.9	0
OM05_50_다작_Len_Fo_Wd_Wdi_2	OM05	50	다작	M	older	Len	Fo	IPm	2	86.46	112.7	111	2.1	1.8	0
OM05_51_타작_Asp_Unf_IP_Wdi_1	OM05	51	타작	M	older	Asp	Unf	IPi	1	81.114	145.6	140	6.5	5.8	0
OM05_51_타작_Asp_Unf_IP_Wdi_2	OM05	51	타작	M	older	Asp	Unf	IPi	2	89.062	123.9	124	3.7	3.7	0
OM05_52_타작_Asp_Unf_Wd_Wdi_1	OM05	52	타작	M	older	Asp	Unf	IPm	1	36.962	108.4	109.7	1.4	1.6	0
OM05_52_타작_Asp_Unf_Wd_Wdi_2	OM05	52	타작	M	older	Asp	Unf	IPm	2	50.043	117.5	117.3	2.8	2.8	0
OM05_53_단도_Len_Fo_IP_Wdi_1	OM05	53	단도	M	older	Len	Fo	IPi	1	71.084	116.7	117.6	2.7	2.8	0
OM05_53_단도_Len_Fo_IP_Wdi_2	OM05	53	단도	M	older	Len	Fo	IPi	2	71.356	117.4	114.1	2.8	2.3	0
OM05_54_단도_Len_Fo_Wd_Wdi_1	OM05	54	단도	M	older	Len	Fo	IPm	1	41.818	115.6	119	2.5	3	0
OM05_54_단도_Len_Fo_Wd_Wdi_2	OM05	54	단도	M	older	Len	Fo	IPm	2	48.806	116.7	119.9	2.7	3.1	0
OM05_55_탄도_Asp_Unf_IP_Wdi_1	OM05	55	탄도	M	older	Asp	Unf	IPi	1	83.728	158	158.8	7.9	8	0
OM05_55_탄도_Asp_Unf_IP_Wdi_2	OM05	55	탄도	M	older	Asp	Unf	IPi	2	91.395	136.2	133.9	5.3	5.1	0
OM05_56_탄도_Asp_Unf_Wd_Wdi_1	OM05	56	탄도	M	older	Asp	Unf	IPm	1	52.673	108.3	110.2	1.4	1.7	0
OM05_56_탄도_Asp_Unf_Wd_Wdi_2	OM05	56	탄도	M	older	Asp	Unf	IPm	2	63.44	109.6	109.9	1.6	1.6	0
OM05_57_단소_Len_Fo_IP_Wdi_1	OM05	57	단소	M	older	Len	Fo	IPi	1	67.943	130.7	131	4.6	4.7	0
OM05_57_단소_Len_Fo_IP_Wdi_2	OM05	57	단소	M	older	Len	Fo	IPi	2	66.29	114	116.9	2.3	2.7	0
OM05_58_단소_Len_Fo_Wd_Wdi_1	OM05	58	단소	M	older	Len	Fo	IPm	1	71.129	121.9	122.7	3.4	3.5	0
OM05_58_단소_Len_Fo_Wd_Wdi_2	OM05	58	단소	M	older	Len	Fo	IPm	2	55.587	121.8	124.3	3.4	3.8	0
OM05_59_탄소_Asp_Unf_IP_Wdi_1	OM05	59	탄소	M	older	Asp	Unf	IPi	1	80.9	136.4	136.9	5.4	5.4	0
OM05_59_탄소_Asp_Unf_IP_Wdi_2	OM05	59	탄소	M	older	Asp	Unf	IPi	2	85.718	136.2	137.7	5.3	5.5	0
OM05_6_타락_Asp_Fo_Wd_Wdi_1	OM05	6	타락	M	older	Asp	Fo	IPm	1	95.458	172.7	174.9	9.5	9.7	0
OM05_6_타락_Asp_Fo_Wd_Wdi_2	OM05	6	타락	M	older	Asp	Fo	IPm	2	88.044	143.3	146.8	6.2	6.6	0
OM05_60_탄소_Asp_Unf_Wd_Wdi_1	OM05	60	탄소	M	older	Asp	Unf	IPm	1	38.134	112.5	114.8	2	2.4	0
OM05_60_탄소_Asp_Unf_Wd_Wdi_2	OM05	60	탄소	M	older	Asp	Unf	IPm	2	34.932	113.4	121.3	2.2	3.3	0
OM05_61_단식_Len_Fo_IP_Wdi_1	OM05	61	단식	M	older	Len	Fo	IPi	1	64.703	122.4	123.8	3.5	3.7	0
OM05_61_단식_Len_Fo_IP_Wdi_2	OM05	61	단식	M	older	Len	Fo	IPi	2	78.093	129.1	129.9	4.4	4.5	0
OM05_62_단식_Len_Fo_Wd_Wdi_1	OM05	62	단식	M	older	Len	Fo	IPm	1	19.951	108.5	117.9	1.4	2.9	0
OM05_62_단식_Len_Fo_Wd_Wdi_2	OM05	62	단식	M	older	Len	Fo	IPm	2	20.317	102.3	108.8	0.4	1.5	0
OM05_63_탄식_Asp_Unf_IP_Wdi_1	OM05	63	탄식	M	older	Asp	Unf	IPi	1	82.638	146.1	147.6	6.6	6.7	0
OM05_63_탄식_Asp_Unf_IP_Wdi_2	OM05	63	탄식	M	older	Asp	Unf	IPi	2	77.316	142.6	140.9	6.1	5.9	0
OM05_64_탄식_Asp_Unf_Wd_Wdi_1	OM05	64	탄식	M	older	Asp	Unf	IPm	1	25.848	114	109.7	2.3	1.6	38.3641637
OM05_64_탄식_Asp_Unf_Wd_Wdi_2	OM05	64	탄식	M	older	Asp	Unf	IPm	2	23.187	115.9	113.5	2.6	2.2	0
OM05_7_다락_Len_Unf_IP_Wdi_1	OM05	7	다락	M	older	Len	Unf	IPi	1	62.687	101.6	107.5	0.3	1.3	0
OM05_7_다락_Len_Unf_IP_Wdi_2	OM05	7	다락	M	older	Len	Unf	IPi	2	64.587	102.9	104.5	0.5	0.8	0
OM05_8_다락_Len_Unf_Wd_Wdi_1	OM05	8	다락	M	older	Len	Unf	IPm	1	0	104.5	104.6	0.8	0.8	100
OM05_8_다락_Len_Unf_Wd_Wdi_2	OM05	8	다락	M	older	Len	Unf	IPm	2	0	102.1	101.8	0.4	0.3	100
OM05_9_타산_Asp_Fo_IP_Wdi_1	OM05	9	타산	M	older	Asp	Fo	IPi	1	75.591	165.6	164.5	8.7	8.6	0
OM05_9_타산_Asp_Fo_IP_Wdi_2	OM05	9	타산	M	older	Asp	Fo	IPi	2	84.885	152.5	154.4	7.3	7.5	0
OM06_1_타도_Asp_Fo_IP_Wdi_1	OM06	1	타도	M	older	Asp	Fo	IPi	1	80.222	159.1	155.7	8	7.7	0
OM06_1_타도_Asp_Fo_IP_Wdi_2	OM06	1	타도	M	older	Asp	Fo	IPi	2	84.327	159.5	161.2	8.1	8.3	0
OM06_10_타산_Asp_Fo_Wd_Wdi_1	OM06	10	타산	M	older	Asp	Fo	IPm	1	70.186	149.7	150.5	7	7.1	18.3664459
OM06_10_타산_Asp_Fo_Wd_Wdi_2	OM06	10	타산	M	older	Asp	Fo	IPm	2	87.92	158.5	157.8	8	7.9	33.4573667
OM06_11_다산_Len_Unf_IP_Wdi__2	OM06	11	다산	M	older	Len	Unf	IPi	2	45.34	91	93.7	-1.6	-1.1	0
OM06_11_다산_Len_Unf_IP_Wdi_1	OM06	11	다산	M	older	Len	Unf	IPi	1	30.921	98.1	98.8	-0.3	-0.2	0
OM06_12_다산_Len_Unf_Wd_Wdi_1	OM06	12	다산	M	older	Len	Unf	IPm	1	0	111.3	110.3	1.9	1.7	100
OM06_12_다산_Len_Unf_Wd_Wdi_2	OM06	12	다산	M	older	Len	Unf	IPm	2	0	115.1	115.8	2.4	2.5	100
OM06_13_타원_Asp_Fo_IP_Wdi_1	OM06	13	타원	M	older	Asp	Fo	IPi	1	72.012	150.1	148	7	6.8	0
OM06_13_타원_Asp_Fo_IP_Wdi_2	OM06	13	타원	M	older	Asp	Fo	IPi	2	71.265	167.7	160.8	9	8.2	0
OM06_14_타원_Asp_Fo_Wd_Wdi_1	OM06	14	타원	M	older	Asp	Fo	IPm	1	97.053	150.4	151.7	7.1	7.2	0
OM06_14_타원_Asp_Fo_Wd_Wdi_2	OM06	14	타원	M	older	Asp	Fo	IPm	2	96.06	147.1	147.9	6.7	6.8	33.2439399
OM06_15_다원_Len_Unf_IP_Wdi_1	OM06	15	다원	M	older	Len	Unf	IPi	1	36.102	104.1	103.7	0.7	0.6	0
OM06_15_다원_Len_Unf_IP_Wdi_2	OM06	15	다원	M	older	Len	Unf	IPi	2	31.194	97	96.4	-0.5	-0.6	0
OM06_16_다원_Len_Unf_Wd_Wdi_1	OM06	16	다원	M	older	Len	Unf	IPm	1	0	106.4	106.5	1.1	1.1	100
OM06_16_다원_Len_Unf_Wd_Wdi_2	OM06	16	다원	M	older	Len	Unf	IPm	2	0	115	114.3	2.4	2.3	100
OM06_17_타작_Asp_Fo_IP_Wdi_1	OM06	17	타작	M	older	Asp	Fo	IPi	1	73.665	157.2	153.9	7.8	7.5	0
OM06_17_타작_Asp_Fo_IP_Wdi_2	OM06	17	타작	M	older	Asp	Fo	IPi	2	82.328	162.6	161.1	8.4	8.3	0
OM06_18_타작_Asp_Fo_Wd_Wdi_1	OM06	18	타작	M	older	Asp	Fo	IPm	1	88.362	163.8	163	8.5	8.5	0
OM06_18_타작_Asp_Fo_Wd_Wdi_2	OM06	18	타작	M	older	Asp	Fo	IPm	2	95.269	149.7	150.3	7	7.1	31.6510741
OM06_19_다작_Len_Unf_IP_Wdi_1	OM06	19	다작	M	older	Len	Unf	IPi	1	38.068	103.2	103.5	0.5	0.6	0
OM06_19_다작_Len_Unf_IP_Wdi_2	OM06	19	다작	M	older	Len	Unf	IPi	2	34.017	118.2	101.5	2.9	0.3	0
OM06_2_타도_Asp_Fo_Wd_Wdi_1	OM06	2	타도	M	older	Asp	Fo	IPm	1	67.793	149.4	150.4	7	7.1	0
OM06_2_타도_Asp_Fo_Wd_Wdi_2	OM06	2	타도	M	older	Asp	Fo	IPm	2	76.401	165.1	163	8.7	8.5	0
OM06_20_다작_Len_Unf_Wd_Wdi_1	OM06	20	다작	M	older	Len	Unf	IPm	1	0	111.6	110.2	1.9	1.7	100
OM06_20_다작_Len_Unf_Wd_Wdi_2	OM06	20	다작	M	older	Len	Unf	IPm	2	0	115.2	114.3	2.4	2.3	100
OM06_21_탄도_Asp_Fo_IP_Wdi_1	OM06	21	탄도	M	older	Asp	Fo	IPi	1	79.23	142.8	143.3	6.2	6.2	0
OM06_21_탄도_Asp_Fo_IP_Wdi_2	OM06	21	탄도	M	older	Asp	Fo	IPi	2	85.72	168.2	168.3	9	9	0
OM06_22_탄도_Asp_Fo_Wd_Wdi_1	OM06	22	탄도	M	older	Asp	Fo	IPm	1	85.143	156.3	158.4	7.7	8	38.8891805
OM06_22_탄도_Asp_Fo_Wd_Wdi_2	OM06	22	탄도	M	older	Asp	Fo	IPm	2	75.516	156	152.3	7.7	7.3	23.3945441
OM06_23_단도_Len_Unf_IP_Wdi_1	OM06	23	단도	M	older	Len	Unf	IPi	1	24.581	98.4	100.9	-0.3	0.2	0
OM06_23_단도_Len_Unf_IP_Wdi_2	OM06	23	단도	M	older	Len	Unf	IPi	2	21.176	103.9	101.9	0.7	0.3	0
OM06_24_단도_Len_Unf_Wd_Wdi_1	OM06	24	단도	M	older	Len	Unf	IPm	1	0	103.4	102.3	0.6	0.4	100
OM06_24_단도_Len_Unf_Wd_Wdi_2	OM06	24	단도	M	older	Len	Unf	IPm	2	0	110.5	110.2	1.7	1.7	100
OM06_25_탄소_Asp_Fo_IP_Wdi_1	OM06	25	탄소	M	older	Asp	Fo	IPi	1	73.27	151.2	149.9	7.2	7	0
OM06_25_탄소_Asp_Fo_IP_Wdi_2	OM06	25	탄소	M	older	Asp	Fo	IPi	2	73.8	155.7	158.3	7.7	8	0
OM06_26_탄소_Asp_Fo_Wd_Wdi_1	OM06	26	탄소	M	older	Asp	Fo	IPm	1	72.996	148.7	151.9	6.9	7.2	38.674027
OM06_26_탄소_Asp_Fo_Wd_Wdi_2	OM06	26	탄소	M	older	Asp	Fo	IPm	2	79.922	164.2	162.9	8.6	8.4	34.7055084
OM06_27_단소_Len_Unf_IP_Wdi_2	OM06	27	단소	M	older	Len	Unf	IPi	2	30.868	101.1	100.6	0.2	0.1	0
OM06_28_단소_Len_Unf_Wd_Wdi_1	OM06	28	단소	M	older	Len	Unf	IPm	1	0	106.6	106.9	1.1	1.2	100
OM06_28_단소_Len_Unf_Wd_Wdi_2	OM06	28	단소	M	older	Len	Unf	IPm	2	0	114	113.7	2.3	2.2	100
OM06_29_탄식_Asp_Fo_IP_Wdi_1	OM06	29	탄식	M	older	Asp	Fo	IPi	1	84.086	160.3	160.4	8.2	8.2	0
OM06_29_탄식_Asp_Fo_IP_Wdi_2	OM06	29	탄식	M	older	Asp	Fo	IPi	2	88.659	166.3	165.4	8.8	8.7	0
OM06_3_다도_Len_Unf_IP_Wdi_1	OM06	3	다도	M	older	Len	Unf	IPi	1	43.576	102.1	99.8	0.4	0	0
OM06_3_다도_Len_Unf_IP_Wdi_2	OM06	3	다도	M	older	Len	Unf	IPi	2	42.574	99.8	100	0	0	0
OM06_30_탄식_Asp_Fo_Wd_Wdi_1	OM06	30	탄식	M	older	Asp	Fo	IPm	1	59.846	145.9	145.6	6.5	6.5	21.5114649
OM06_30_탄식_Asp_Fo_Wd_Wdi_2	OM06	30	탄식	M	older	Asp	Fo	IPm	2	76.928	162.3	161.4	8.4	8.3	36.8287085
OM06_31_단식_Len_Unf_IP_Wdi_1	OM06	31	단식	M	older	Len	Unf	IPi	1	33.007	98.9	98.6	-0.2	-0.2	0
OM06_31_단식_Len_Unf_IP_Wdi_2	OM06	31	단식	M	older	Len	Unf	IPi	2	35.452	100.2	100.9	0	0.2	0
OM06_32_단식_Len_Unf_Wd_Wdi_1	OM06	32	단식	M	older	Len	Unf	IPm	1	0	105.8	105.8	1	1	100
OM06_32_단식_Len_Unf_Wd_Wdi_2	OM06	32	단식	M	older	Len	Unf	IPm	2	0	111.9	112.1	1.9	2	100
OM06_33_다도_Len_Fo_IP_Wdi_1	OM06	33	다도	M	older	Len	Fo	IPi	1	41.109	96.6	101.8	-0.6	0.3	0
OM06_33_다도_Len_Fo_IP_Wdi_2	OM06	33	다도	M	older	Len	Fo	IPi	2	40.039	95.9	98.4	-0.7	-0.3	0
OM06_34_다도_Len_Fo_Wd_Wdi_1	OM06	34	다도	M	older	Len	Fo	IPm	1	68.204	103.2	111.1	0.5	1.8	0
OM06_34_다도_Len_Fo_Wd_Wdi_2	OM06	34	다도	M	older	Len	Fo	IPm	2	26.831	86.3	95.5	-2.6	-0.8	68.4125872
OM06_35_타도_Asp_Unf_IP_Wdi_1	OM06	35	타도	M	older	Asp	Unf	IPi	1	66.326	109.8	108.6	1.6	1.4	0
OM06_35_타도_Asp_Unf_IP_Wdi_2	OM06	35	타도	M	older	Asp	Unf	IPi	2	73.079	117.4	113.1	2.8	2.1	0
OM06_36_타도_Asp_Unf_Wd_Wdi_1	OM06	36	타도	M	older	Asp	Unf	IPm	1	29.631	118.9	114.4	3	2.3	25.815207
OM06_36_타도_Asp_Unf_Wd_Wdi_2	OM06	36	타도	M	older	Asp	Unf	IPm	2	23.581	115.7	111.1	2.5	1.8	67.6159892
OM06_37_다락_Len_Fo_IP_Wdi_1	OM06	37	다락	M	older	Len	Fo	IPi	1	42.271	102.4	105.2	0.4	0.9	0
OM06_37_다락_Len_Fo_IP_Wdi_2	OM06	37	다락	M	older	Len	Fo	IPi	2	64.255	101.1	108.4	0.2	1.4	0
OM06_38_다락_Len_Fo_Wd_Wdi_1	OM06	38	다락	M	older	Len	Fo	IPm	1	45.586	97.6	99.5	-0.4	-0.1	0
OM06_38_다락_Len_Fo_Wd_Wdi_2	OM06	38	다락	M	older	Len	Fo	IPm	2	22.669	103.9	108.5	0.7	1.4	50.7862024
OM06_39_타락_Asp_Unf_IP_Wdi_1	OM06	39	타락	M	older	Asp	Unf	IPi	1	41.371	109.2	109.1	1.5	1.5	0
OM06_39_타락_Asp_Unf_IP_Wdi_2	OM06	39	타락	M	older	Asp	Unf	IPi	2	36.142	106.2	106.2	1	1	0
OM06_4_다도_Len_Unf_Wd_Wdi_1	OM06	4	다도	M	older	Len	Unf	IPm	1	0	110.3	109.6	1.7	1.6	100
OM06_4_다도_Len_Unf_Wd_Wdi_2	OM06	4	다도	M	older	Len	Unf	IPm	2	0	112.6	111.5	2.1	1.9	100
OM06_40_타락_Asp_Unf_Wd_Wdi_1	OM06	40	타락	M	older	Asp	Unf	IPm	1	37.667	123.4	110.1	3.6	1.7	62.9373594
OM06_41_다산_Len_Fo_IP_Wdi_1	OM06	41	다산	M	older	Len	Fo	IPi	1	84.471	102.8	110.5	0.5	1.7	0
OM06_41_다산_Len_Fo_IP_Wdi_2	OM06	41	다산	M	older	Len	Fo	IPi	2	59.328	113.6	116.6	2.2	2.7	0
OM06_42_다산_Len_Fo_Wd_Wdi_1	OM06	42	다산	M	older	Len	Fo	IPm	1	33.999	93.4	96	-1.2	-0.7	0
OM06_42_다산_Len_Fo_Wd_Wdi_2	OM06	42	다산	M	older	Len	Fo	IPm	2	19.393	99.9	108.2	0	1.4	0
OM06_43_타산_Asp_Unf_IP_Wdi_1	OM06	43	타산	M	older	Asp	Unf	IPi	1	69.028	116.6	111.3	2.7	1.9	0
OM06_43_타산_Asp_Unf_IP_Wdi_2	OM06	43	타산	M	older	Asp	Unf	IPi	2	67.392	126.6	124.5	4.1	3.8	0
OM06_44_타산_Asp_Unf_Wd_Wdi_1	OM06	44	타산	M	older	Asp	Unf	IPm	1	19.573	107.8	108.2	1.3	1.4	70.0945099
OM06_44_타산_Asp_Unf_Wd_Wdi_2	OM06	44	타산	M	older	Asp	Unf	IPm	2	26.668	123	120.9	3.6	3.3	73.7745264
OM06_45_다원_Len_Fo_IP_Wdi_1	OM06	45	다원	M	older	Len	Fo	IPi	1	57.316	106.8	113.9	1.1	2.3	0
OM06_45_다원_Len_Fo_IP_Wdi_2	OM06	45	다원	M	older	Len	Fo	IPi	2	19.07	96.8	97.9	-0.6	-0.4	0
OM06_46_다원_Len_Fo_Wd_Wdi_1	OM06	46	다원	M	older	Len	Fo	IPm	1	26.129	95.4	97.4	-0.8	-0.5	52.7943206
OM06_46_다원_Len_Fo_Wd_Wdi_2	OM06	46	다원	M	older	Len	Fo	IPm	2	60.854	106.1	104.9	1	0.8	28.8952629
OM06_47_타원_Asp_Unf_IP_Wdi_1	OM06	47	타원	M	older	Asp	Unf	IPi	1	59.383	120.4	117.2	3.2	2.7	0
OM06_47_타원_Asp_Unf_IP_Wdi_2	OM06	47	타원	M	older	Asp	Unf	IPi	2	46.62	115.2	113.7	2.4	2.2	0
OM06_48_타원_Asp_Unf_Wd_Wdi_1	OM06	48	타원	M	older	Asp	Unf	IPm	1	33.219	110.6	109	1.7	1.5	56.4347702
OM06_48_타원_Asp_Unf_Wd_Wdi_2	OM06	48	타원	M	older	Asp	Unf	IPm	2	19.82	114.7	111.6	2.4	1.9	36.503768
OM06_49_다작_Len_Fo_IP_Wdi_1	OM06	49	다작	M	older	Len	Fo	IPi	1	40.93	98.3	98.3	-0.3	-0.3	0
OM06_49_다작_Len_Fo_IP_Wdi_2	OM06	49	다작	M	older	Len	Fo	IPi	2	55.956	102.5	109.6	0.4	1.6	0
OM06_5_타락_Asp_Fo_IP_Wdi_1	OM06	5	타락	M	older	Asp	Fo	IPi	1	63.603	155.6	154.9	7.7	7.6	0
OM06_5_타락_Asp_Fo_IP_Wdi_2	OM06	5	타락	M	older	Asp	Fo	IPi	2	72.789	157.4	152.6	7.9	7.3	0
OM06_50_다작_Len_Fo_Wd_Wdi_1	OM06	50	다작	M	older	Len	Fo	IPm	1	17.667	81.7	87.1	-3.5	-2.4	0
OM06_50_다작_Len_Fo_Wd_Wdi_2	OM06	50	다작	M	older	Len	Fo	IPm	2	31.5	95.5	96.5	-0.8	-0.6	60.6293288
OM06_51_타작_Asp_Unf_IP_Wdi_1	OM06	51	타작	M	older	Asp	Unf	IPi	1	44.83	119.9	117.8	3.1	2.8	0
OM06_51_타작_Asp_Unf_IP_Wdi_2	OM06	51	타작	M	older	Asp	Unf	IPi	2	62.03	123.6	116.1	3.7	2.6	0
OM06_52_타작_Asp_Unf_Wd_Wdi_1	OM06	52	타작	M	older	Asp	Unf	IPm	1	24.2	111.3	107.6	1.9	1.3	32.1691741
OM06_52_타작_Asp_Unf_Wd_Wdi_2	OM06	52	타작	M	older	Asp	Unf	IPm	2	18.116	119.3	117.8	3.1	2.8	100
OM06_53_단도_Len_Fo_IP_Wdi_1	OM06	53	단도	M	older	Len	Fo	IPi	1	21.667	97.2	102.3	-0.5	0.4	0
OM06_53_단도_Len_Fo_IP_Wdi_2	OM06	53	단도	M	older	Len	Fo	IPi	2	65.824	100	106.6	0	1.1	0
OM06_54_단도_Len_Fo_Wd_Wdi_1	OM06	54	단도	M	older	Len	Fo	IPm	1	32.787	98.7	106.2	-0.2	1	53.0899061
OM06_54_단도_Len_Fo_Wd_Wdi_2	OM06	54	단도	M	older	Len	Fo	IPm	2	15.658	92.9	104.8	-1.3	0.8	47.6762002
OM06_55_탄도_Asp_Unf_IP_Wd_2	OM06	55	탄도	M	older	Asp	Unf	IPi	2	52.963	112.7	114.1	2.1	2.3	0
OM06_55_탄도_Asp_Unf_IP_Wdi_1	OM06	55	탄도	M	older	Asp	Unf	IPi	1	73.149	120.6	118.2	3.2	2.9	0
OM06_56_탄도_Asp_Unf_Wd_Wdi_1	OM06	56	탄도	M	older	Asp	Unf	IPm	1	22.387	113.6	110.3	2.2	1.7	0
OM06_56_탄도_Asp_Unf_Wd_Wdi_2	OM06	56	탄도	M	older	Asp	Unf	IPm	2	34.09	112.4	108.6	2	1.4	67.6355376
OM06_57_단소_Len_Fo_IP_Wdi_1	OM06	57	단소	M	older	Len	Fo	IPi	1	50.616	98.8	105.7	-0.2	1	0
OM06_57_단소_Len_Fo_IP_Wdi_2	OM06	57	단소	M	older	Len	Fo	IPi	2	32.394	99.3	108.3	-0.1	1.4	0
OM06_58_단소_Len_Fo_Wd_Wdi_1	OM06	58	단소	M	older	Len	Fo	IPm	1	28.485	95	102.4	-0.9	0.4	55.307816
OM06_58_단소_Len_Fo_Wd_Wdi_2	OM06	58	단소	M	older	Len	Fo	IPm	2	24.208	101.5	104.4	0.3	0.7	0
OM06_59_탄소_Asp_Unf_IP_Wdi_2	OM06	59	탄소	M	older	Asp	Unf	IPi	2	49.143	113.8	114.2	2.2	2.3	0
OM06_6_타락_Asp_Fo_Wd_Wdi_1	OM06	6	타락	M	older	Asp	Fo	IPm	1	87.223	150.2	153.7	7	7.4	27.2559787
OM06_6_타락_Asp_Fo_Wd_Wdi_2	OM06	6	타락	M	older	Asp	Fo	IPm	2	84.66	150.2	150.5	7	7.1	20.2800687
OM06_60_탄소_Asp_Unf_Wd_Wdi_1	OM06	60	탄소	M	older	Asp	Unf	IPm	1	0	113.2	110.7	2.1	1.8	100
OM06_60_탄소_Asp_Unf_Wd_Wdi_2	OM06	60	탄소	M	older	Asp	Unf	IPm	2	22.092	120.1	117.3	3.2	2.8	0
OM06_61_단식_Len_Fo_IP_Wdi_1	OM06	61	단식	M	older	Len	Fo	IPi	1	51.6	104	110.4	0.7	1.7	0
OM06_61_단식_Len_Fo_IP_Wdi_2	OM06	61	단식	M	older	Len	Fo	IPi	2	48.754	100.7	109.1	0.1	1.5	0
OM06_62_단식_Len_Fo_Wd_Wdi_1	OM06	62	단식	M	older	Len	Fo	IPm	1	34.804	100.5	106.1	0.1	1	45.5351477
OM06_62_단식_Len_Fo_Wd_Wdi_2	OM06	62	단식	M	older	Len	Fo	IPm	2	32.891	92.4	101.9	-1.4	0.3	68.5946258
OM06_63_탄식_Asp_Unf_IP_Wdi_1	OM06	63	탄식	M	older	Asp	Unf	IPi	1	45.85	118	118.3	2.9	2.9	0
OM06_63_탄식_Asp_Unf_IP_Wdi_2	OM06	63	탄식	M	older	Asp	Unf	IPi	2	66.931	108.8	108.3	1.5	1.4	0
OM06_64_탄식_Asp_Unf_Wd_Wdi_1	OM06	64	탄식	M	older	Asp	Unf	IPm	1	25.737	115.1	109.9	2.4	1.6	0
OM06_64_탄식_Asp_Unf_Wd_Wdi_2	OM06	64	탄식	M	older	Asp	Unf	IPm	2	23.905	110.5	108.3	1.7	1.4	100
OM06_7_다락_Len_Unf_IP_Wdi_1	OM06	7	다락	M	older	Len	Unf	IPi	1	43.492	97.1	97.5	-0.5	-0.4	0
OM06_7_다락_Len_Unf_IP_Wdi_2	OM06	7	다락	M	older	Len	Unf	IPi	2	46.286	107.9	106.8	1.3	1.1	0
OM06_8_다락_Len_Unf_Wd_Wdi_1	OM06	8	다락	M	older	Len	Unf	IPm	1	0	104.8	103.6	0.8	0.6	100
OM06_8_다락_Len_Unf_Wd_Wdi_2	OM06	8	다락	M	older	Len	Unf	IPm	2	0	111.5	109.6	1.9	1.6	100
OM06_9_타산_Asp_Fo_IP_Wdi_1	OM06	9	타산	M	older	Asp	Fo	IPi	1	76.622	163.8	163.7	8.5	8.5	0
OM06_9_타산_Asp_Fo_IP_Wdi_2	OM06	9	타산	M	older	Asp	Fo	IPi	2	77.479	154.6	154.6	7.5	7.5	0
OM07_1_타도_Asp_Fo_IP_Wdi_1	OM07	1	타도	M	older	Asp	Fo	IPi	1	78.317	169.6	168.3	9.1	9	0
OM07_1_타도_Asp_Fo_IP_Wdi_2	OM07	1	타도	M	older	Asp	Fo	IPi	2	93.205	156.4	156.4	7.7	7.7	0
OM07_10_타산_Asp_Fo_Wd_Wdi_1	OM07	10	타산	M	older	Asp	Fo	IPm	1	54.345	156.1	160	7.7	8.1	0
OM07_10_타산_Asp_Fo_Wd_Wdi_2	OM07	10	타산	M	older	Asp	Fo	IPm	2	50.368	142.7	150.2	6.2	7	0
OM07_11_다산_Len_Unf_IP_Wdi_1	OM07	11	다산	M	older	Len	Unf	IPi	1	32.178	105.8	102.2	1	0.4	0
OM07_11_다산_Len_Unf_IP_Wdi_2	OM07	11	다산	M	older	Len	Unf	IPi	2	34.24	100.3	96.3	0.1	-0.7	0
OM07_12_다산_Len_Unf_Wd_Wdi_1	OM07	12	다산	M	older	Len	Unf	IPm	1	0	105	103.8	0.8	0.6	100
OM07_12_다산_Len_Unf_Wd_Wdi_2	OM07	12	다산	M	older	Len	Unf	IPm	2	0	108.6	104.5	1.4	0.8	100
OM07_13_타원_Asp_Fo_IP_Wdi_1	OM07	13	타원	M	older	Asp	Fo	IPi	1	69.814	159.7	159.8	8.1	8.1	0
OM07_13_타원_Asp_Fo_IP_Wdi_2	OM07	13	타원	M	older	Asp	Fo	IPi	2	79.602	173.3	171.7	9.5	9.4	0
OM07_14_타원_Asp_Fo_Wd_Wdi_1	OM07	14	타원	M	older	Asp	Fo	IPm	1	62.733	177	175.1	9.9	9.7	0
OM07_14_타원_Asp_Fo_Wd_Wdi_2	OM07	14	타원	M	older	Asp	Fo	IPm	2	64.503	166	165.7	8.8	8.7	0
OM07_15_다원_Len_Unf_IP_Wdi_1	OM07	15	다원	M	older	Len	Unf	IPi	1	45.313	99.7	98.4	-0.1	-0.3	0
OM07_15_다원_Len_Unf_IP_Wdi_2	OM07	15	다원	M	older	Len	Unf	IPi	2	44	101.2	102.4	0.2	0.4	0
OM07_16_다원_Len_Unf_Wd_Wdi_1	OM07	16	다원	M	older	Len	Unf	IPm	1	0	105.1	104.1	0.9	0.7	100
OM07_16_다원_Len_Unf_Wd_Wdi_2	OM07	16	다원	M	older	Len	Unf	IPm	2	0	103.8	102.7	0.6	0.5	100
OM07_17_타작_Asp_Fo_IP_Wdi_1	OM07	17	타작	M	older	Asp	Fo	IPi	1	57.865	166.6	167.4	8.8	8.9	0
OM07_17_타작_Asp_Fo_IP_Wdi_2	OM07	17	타작	M	older	Asp	Fo	IPi	2	65.89	167.2	169	8.9	9.1	0
OM07_19_다작_Len_Unf_IP_Wdi_1	OM07	19	다작	M	older	Len	Unf	IPi	1	44.276	98.9	97.8	-0.2	-0.4	0
OM07_19_다작_Len_Unf_IP_Wdi_2	OM07	19	다작	M	older	Len	Unf	IPi	2	25.382	109.2	100.3	1.5	0.1	0
OM07_2_타도_Asp_Fo_Wd_Wdi_1	OM07	2	타도	M	older	Asp	Fo	IPm	1	61.208	156.5	158.2	7.8	7.9	0
OM07_2_타도_Asp_Fo_Wd_Wdi_2	OM07	2	타도	M	older	Asp	Fo	IPm	2	78.809	168.5	167.6	9	8.9	0
OM07_20_다작_Len_Unf_Wd_Wdi_1	OM07	20	다작	M	older	Len	Unf	IPm	1	0	106.3	105.2	1.1	0.9	100
OM07_20_다작_Len_Unf_Wd_Wdi_2	OM07	20	다작	M	older	Len	Unf	IPm	2	0	104.7	104.6	0.8	0.8	100
OM07_21_탄도_Asp_Fo_IP_Wdi_1	OM07	21	탄도	M	older	Asp	Fo	IPi	1	69.869	179.6	178.9	10.1	10.1	0
OM07_21_탄도_Asp_Fo_IP_Wdi_2	OM07	21	탄도	M	older	Asp	Fo	IPi	2	64.231	169.8	174	9.2	9.6	0
OM07_22_탄도_Asp_Fo_Wd_Wdi_1	OM07	22	탄도	M	older	Asp	Fo	IPm	1	66.915	176.3	175.6	9.8	9.7	0
OM07_23_단도_Len_Unf_IP_Wdi_1	OM07	23	단도	M	older	Len	Unf	IPi	1	39.837	98.1	96.3	-0.3	-0.7	0
OM07_23_단도_Len_Unf_IP_Wdi_2	OM07	23	단도	M	older	Len	Unf	IPi	2	49.764	110.8	102.6	1.8	0.4	0
OM07_24_단도_Len_Unf_Wd_Wdi_1	OM07	24	단도	M	older	Len	Unf	IPm	1	0	104.5	104.4	0.8	0.7	100
OM07_24_단도_Len_Unf_Wd_Wdi_2	OM07	24	단도	M	older	Len	Unf	IPm	2	0	100.5	98.8	0.1	-0.2	100
OM07_25_탄소_Asp_Fo_IP_Wdi_1	OM07	25	탄소	M	older	Asp	Fo	IPi	1	70.594	160.6	161.5	8.2	8.3	0
OM07_25_탄소_Asp_Fo_IP_Wdi_2	OM07	25	탄소	M	older	Asp	Fo	IPi	2	52.845	154.2	159.8	7.5	8.1	0
OM07_26_탄소_Asp_Fo_Wd_Wdi_1	OM07	26	탄소	M	older	Asp	Fo	IPm	1	57.864	140.7	152	5.9	7.2	0
OM07_26_탄소_Asp_Fo_Wd_Wdi_2	OM07	26	탄소	M	older	Asp	Fo	IPm	2	63.851	181.2	187.9	10.3	10.9	0
OM07_27_단소_Len_Unf_IP_Wdi_1	OM07	27	단소	M	older	Len	Unf	IPi	1	35.53	104.4	102	0.7	0.3	0
OM07_27_단소_Len_Unf_IP_Wdi_2	OM07	27	단소	M	older	Len	Unf	IPi	2	35.671	107.2	103.1	1.2	0.5	0
OM07_28_단소_Len_Unf_Wd_Wdi_1	OM07	28	단소	M	older	Len	Unf	IPm	1	0	106.3	100.4	1.1	0.1	100
OM07_28_단소_Len_Unf_Wd_Wdi_2	OM07	28	단소	M	older	Len	Unf	IPm	2	0	104	104.2	0.7	0.7	100
OM07_29_탄식_Asp_Fo_IP_Wdi_1	OM07	29	탄식	M	older	Asp	Fo	IPi	1	66.198	176.1	175.4	9.8	9.7	0
OM07_3_다도_Len_Unf_IP_Wdi_1	OM07	3	다도	M	older	Len	Unf	IPi	1	34.149	97.2	97.5	-0.5	-0.4	0
OM07_3_다도_Len_Unf_IP_Wdi_2	OM07	3	다도	M	older	Len	Unf	IPi	2	49.672	103.2	96.6	0.5	-0.6	0
OM07_30_탄식_Asp_Fo_Wd_Wdi_1	OM07	30	탄식	M	older	Asp	Fo	IPm	1	37.466	130.1	148.3	4.6	6.8	0
OM07_31_단식_Len_Unf_IP_Wdi_1	OM07	31	단식	M	older	Len	Unf	IPi	1	41.832	109.8	106.6	1.6	1.1	0
OM07_31_단식_Len_Unf_IP_Wdi_2	OM07	31	단식	M	older	Len	Unf	IPi	2	43.735	101.3	97.8	0.2	-0.4	0
OM07_32_단식_Len_Unf_Wd_Wdi_1	OM07	32	단식	M	older	Len	Unf	IPm	1	0	101.4	100.5	0.2	0.1	100
OM07_32_단식_Len_Unf_Wd_Wdi_2	OM07	32	단식	M	older	Len	Unf	IPm	2	0	99.5	98.7	-0.1	-0.2	100
OM07_33_다도_Len_Fo_IP_Wdi_1	OM07	33	다도	M	older	Len	Fo	IPi	1	19.97	114.6	118.9	2.4	3	0
OM07_33_다도_Len_Fo_IP_Wdi_2	OM07	33	다도	M	older	Len	Fo	IPi	2	16.258	111.3	115	1.9	2.4	0
OM07_34_다도_Len_Fo_Wd_Wdi_1	OM07	34	다도	M	older	Len	Fo	IPm	1	24.603	118.4	124.6	2.9	3.8	0
OM07_34_다도_Len_Fo_Wd_Wdi_2	OM07	34	다도	M	older	Len	Fo	IPm	2	17.809	108.8	115	1.5	2.4	0
OM07_35_타도_Asp_Unf_IP_Wdi_1	OM07	35	타도	M	older	Asp	Unf	IPi	1	101.104	118.8	116.5	3	2.6	0
OM07_36_타도_Asp_Unf_Wd_Wdi_1	OM07	36	타도	M	older	Asp	Unf	IPm	1	51.67	111.4	108.6	1.9	1.4	0
OM07_37_다락_Len_Fo_IP_Wdi_1	OM07	37	다락	M	older	Len	Fo	IPi	1	17.932	121	122.4	3.3	3.5	0
OM07_37_다락_Len_Fo_IP_Wdi_2	OM07	37	다락	M	older	Len	Fo	IPi	2	35.282	112.2	115.3	2	2.5	0
OM07_38_다락_Len_Fo_Wd_Wdi_1	OM07	38	다락	M	older	Len	Fo	IPm	1	26.778	116.1	116.4	2.6	2.6	0
OM07_38_다락_Len_Fo_Wd_Wdi_2	OM07	38	다락	M	older	Len	Fo	IPm	2	33.419	116.9	119.8	2.7	3.1	0
OM07_39_타락_Asp_Unf_IP_Wdi_1	OM07	39	타락	M	older	Asp	Unf	IPi	1	55.147	130.2	127.7	4.6	4.2	0
OM07_4_다도_Len_Unf_Wd_Wdi_1	OM07	4	다도	M	older	Len	Unf	IPm	1	0	99.3	97.3	-0.1	-0.5	100
OM07_4_다도_Len_Unf_Wd_Wdi_2	OM07	4	다도	M	older	Len	Unf	IPm	2	0	98.7	98	-0.2	-0.3	100
OM07_40_타락_Asp_Unf_Wd_Wdi_1	OM07	40	타락	M	older	Asp	Unf	IPm	1	42.056	112.6	110	2.1	1.7	0
OM07_41_다산_Len_Fo_IP_Wdi_1	OM07	41	다산	M	older	Len	Fo	IPi	1	33.195	115.6	122.2	2.5	3.5	0
OM07_41_다산_Len_Fo_IP_Wdi_2	OM07	41	다산	M	older	Len	Fo	IPi	2	53.059	113.3	113.1	2.2	2.1	0
OM07_42_다산_Len_Fo_Wd_Wdi_1	OM07	42	다산	M	older	Len	Fo	IPm	1	37.913	118.8	127.9	3	4.3	0
OM07_42_다산_Len_Fo_Wd_Wdi_2	OM07	42	다산	M	older	Len	Fo	IPm	2	41.189	112.1	112.6	2	2.1	0
OM07_43_타산_Asp_Unf_IP_Wdi_1	OM07	43	타산	M	older	Asp	Unf	IPi	1	70.653	115.8	116.4	2.5	2.6	0
OM07_43_타산_Asp_Unf_IP_Wdi_2	OM07	43	타산	M	older	Asp	Unf	IPi	2	57.831	120.3	116.7	3.2	2.7	0
OM07_44_타산_Asp_Unf_Wd_Wdi_1	OM07	44	타산	M	older	Asp	Unf	IPm	1	32.643	110.2	107.7	1.7	1.3	0
OM07_45_다원_Len_Fo_IP_Wdi_1	OM07	45	다원	M	older	Len	Fo	IPi	1	28.626	113.6	113.8	2.2	2.2	0
OM07_45_다원_Len_Fo_IP_Wdi_2	OM07	45	다원	M	older	Len	Fo	IPi	2	24.591	109.9	114.5	1.6	2.3	0
OM07_46_다원_Len_Fo_Wd_Wdi_1	OM07	46	다원	M	older	Len	Fo	IPm	1	25.069	125.4	126.3	3.9	4	0
OM07_46_다원_Len_Fo_Wd_Wdi_2	OM07	46	다원	M	older	Len	Fo	IPm	2	25.993	111.9	110.5	1.9	1.7	0
OM07_47_타원_Asp_Unf_IP_Wdi_1	OM07	47	타원	M	older	Asp	Unf	IPi	1	91.776	118.5	118	2.9	2.9	0
OM07_48_타원_Asp_Unf_Wd_Wdi_1	OM07	48	타원	M	older	Asp	Unf	IPm	1	45.128	111.6	107.9	1.9	1.3	0
OM07_48_타원_Asp_Unf_Wd_Wdi_2	OM07	48	타원	M	older	Asp	Unf	IPm	2	72.143	105.9	100.2	1	0	0
OM07_49_다작_Len_Fo_IP_Wdi_1	OM07	49	다작	M	older	Len	Fo	IPi	1	20.638	110.4	117.2	1.7	2.7	0
OM07_49_다작_Len_Fo_IP_Wdi_2	OM07	49	다작	M	older	Len	Fo	IPi	2	20.816	120.3	119.6	3.2	3.1	0
OM07_5_타락_Asp_Fo_IP_Wdi_1	OM07	5	타락	M	older	Asp	Fo	IPi	1	66.756	154.8	152.7	7.6	7.3	0
OM07_5_타락_Asp_Fo_IP_Wdi_2	OM07	5	타락	M	older	Asp	Fo	IPi	2	65.246	160.4	159.5	8.2	8.1	0
OM07_50_다작_Len_Fo_Wd_Wdi_1	OM07	50	다작	M	older	Len	Fo	IPm	1	20.445	116.6	120.6	2.7	3.2	0
OM07_50_다작_Len_Fo_Wd_Wdi_2	OM07	50	다작	M	older	Len	Fo	IPm	2	27.072	113.5	119.5	2.2	3.1	0
OM07_53_단도_Len_Fo_IP_Wdi_1	OM07	53	단도	M	older	Len	Fo	IPi	1	17.841	112.8	111	2.1	1.8	0
OM07_53_단도_Len_Fo_IP_Wdi_2	OM07	53	단도	M	older	Len	Fo	IPi	2	18.114	103.2	105.3	0.5	0.9	0
OM07_54_단도_Len_Fo_Wd_Wdi_1	OM07	54	단도	M	older	Len	Fo	IPm	1	19.264	108.6	116	1.4	2.6	0
OM07_54_단도_Len_Fo_Wd_Wdi_2	OM07	54	단도	M	older	Len	Fo	IPm	2	40.971	108.7	112.9	1.4	2.1	0
OM07_55_탄도_Asp_Unf_IP_Wdi_1	OM07	55	탄도	M	older	Asp	Unf	IPi	1	72.784	126.6	122.3	4.1	3.5	0
OM07_55_탄도_Asp_Unf_IP_Wdi_2	OM07	55	탄도	M	older	Asp	Unf	IPi	2	70.322	128.2	116.9	4.3	2.7	0
OM07_56_탄도_Asp_Unf_Wd_Wdi_1	OM07	56	탄도	M	older	Asp	Unf	IPm	1	38.974	112.3	107.4	2	1.2	0
OM07_57_단소_Len_Fo_IP_Wdi_1	OM07	57	단소	M	older	Len	Fo	IPi	1	19.789	110.4	117	1.7	2.7	0
OM07_57_단소_Len_Fo_IP_Wdi_2	OM07	57	단소	M	older	Len	Fo	IPi	2	26.545	103.8	110	0.6	1.7	0
OM07_58_단소_Len_Fo_Wd_Wdi_1	OM07	58	단소	M	older	Len	Fo	IPm	1	14.173	113.2	117.3	2.1	2.8	0
OM07_58_단소_Len_Fo_Wd_Wdi_2	OM07	58	단소	M	older	Len	Fo	IPm	2	25.736	114.5	116.9	2.3	2.7	0
OM07_59_탄소_Asp_Unf_IP_Wdi_1	OM07	59	탄소	M	older	Asp	Unf	IPi	1	42.864	125.7	123.9	4	3.7	0
OM07_59_탄소_Asp_Unf_IP_Wdi_2	OM07	59	탄소	M	older	Asp	Unf	IPi	2	73.36	112.1	105	2	0.8	0
OM07_6_타락_Asp_Fo_Wd_Wdi_2	OM07	6	타락	M	older	Asp	Fo	IPm	2	64.086	163	163.6	8.5	8.5	0
OM07_60_탄소_Asp_Unf_Wd_Wdi_1	OM07	60	탄소	M	older	Asp	Unf	IPm	1	37.266	107.8	105	1.3	0.8	0
OM07_60_탄소_Asp_Unf_Wd_Wdi_2	OM07	60	탄소	M	older	Asp	Unf	IPm	2	40.063	104.2	102.6	0.7	0.4	0
OM07_61_단식_Len_Fo_IP_Wdi_1	OM07	61	단식	M	older	Len	Fo	IPi	1	22.249	113	119.1	2.1	3	0
OM07_61_단식_Len_Fo_IP_Wdi_2	OM07	61	단식	M	older	Len	Fo	IPi	2	29.5	109.1	108.9	1.5	1.5	0
OM07_62_단식_Len_Fo_Wd_Wdi_1	OM07	62	단식	M	older	Len	Fo	IPm	1	18.282	109.6	115.9	1.6	2.6	0
OM07_62_단식_Len_Fo_Wd_Wdi_2	OM07	62	단식	M	older	Len	Fo	IPm	2	15.159	111.9	124.2	1.9	3.8	0
OM07_63_탄식_Asp_Unf_IP_Wdi_1	OM07	63	탄식	M	older	Asp	Unf	IPi	1	42.141	117.7	112.6	2.8	2.1	0
OM07_63_탄식_Asp_Unf_IP_Wdi_2	OM07	63	탄식	M	older	Asp	Unf	IPi	2	55.399	114.6	103.4	2.4	0.6	0
OM07_64_탄식_Asp_Unf_Wd_Wdi_1	OM07	64	탄식	M	older	Asp	Unf	IPm	1	43.983	109.4	104.2	1.6	0.7	0
OM07_64_탄식_Asp_Unf_Wd_Wdi_2	OM07	64	탄식	M	older	Asp	Unf	IPm	2	20.591	112.6	106	2.1	1	100
OM07_7_다락_Len_Unf_IP_Wdi_1	OM07	7	다락	M	older	Len	Unf	IPi	1	51.478	99.7	98.6	-0.1	-0.2	0
OM07_7_다락_Len_Unf_IP_Wdi_2	OM07	7	다락	M	older	Len	Unf	IPi	2	43.144	99.4	98.1	-0.1	-0.3	0
OM07_8_다락_Len_Unf_Wd_Wdi_1	OM07	8	다락	M	older	Len	Unf	IPm	1	0	103.2	101.2	0.5	0.2	100
OM07_8_다락_Len_Unf_Wd_Wdi_2	OM07	8	다락	M	older	Len	Unf	IPm	2	0	103.3	101.5	0.6	0.3	100
OM07_9_타산_Asp_Fo_IP_Wdi_1	OM07	9	타산	M	older	Asp	Fo	IPi	1	49.401	178.1	178.1	10	10	0
OM07_9_타산_Asp_Fo_IP_Wdi_2	OM07	9	타산	M	older	Asp	Fo	IPi	2	80.64	171.2	170.4	9.3	9.2	0
OM08_1_타도_Asp_Fo_IP_Wdi_1	OM08	1	타도	M	older	Asp	Fo	IPi	1	136.786	170.6	167.4	9.2	8.9	0
OM08_1_타도_Asp_Fo_IP_Wdi_2	OM08	1	타도	M	older	Asp	Fo	IPi	2	136.921	147.7	147.5	6.8	6.7	0
OM08_10_타산_Asp_Fo_Wd_Wdi_1	OM08	10	타산	M	older	Asp	Fo	IPm	1	87.749	151.2	145.6	7.2	6.5	0
OM08_10_타산_Asp_Fo_Wd_Wdi_2	OM08	10	타산	M	older	Asp	Fo	IPm	2	79.088	133.9	131.9	5.1	4.8	0
OM08_11_다산_Len_Unf_IP_Wdi_1	OM08	11	다산	M	older	Len	Unf	IPi	1	73.679	104	103.1	0.7	0.5	0
OM08_11_다산_Len_Unf_IP_Wdi_2	OM08	11	다산	M	older	Len	Unf	IPi	2	78.475	97.5	89.3	-0.4	-2	0
OM08_12_다산_Len_Unf_Wd_Wdi_1	OM08	12	다산	M	older	Len	Unf	IPm	1	0	97.6	95.1	-0.4	-0.9	100
OM08_12_다산_Len_Unf_Wd_Wdi_2	OM08	12	다산	M	older	Len	Unf	IPm	2	0	84	81.3	-3	-3.6	100
OM08_13_타원_Asp_Fo_IP_Wdi_1	OM08	13	타원	M	older	Asp	Fo	IPi	1	110.07	157.4	156.6	7.9	7.8	0
OM08_13_타원_Asp_Fo_IP_Wdi_2	OM08	13	타원	M	older	Asp	Fo	IPi	2	86.657	158	157.7	7.9	7.9	0
OM08_14_타원_Asp_Fo_Wd_Wdi_1	OM08	14	타원	M	older	Asp	Fo	IPm	1	88.165	164.5	158.5	8.6	8	53.3537259
OM08_14_타원_Asp_Fo_Wd_Wdi_2	OM08	14	타원	M	older	Asp	Fo	IPm	2	98.021	154.4	154.6	7.5	7.5	0
OM08_15_다원_Len_Unf_IP_Wdi_1	OM08	15	다원	M	older	Len	Unf	IPi	1	49.855	104.8	99.3	0.8	-0.1	0
OM08_15_다원_Len_Unf_IP_Wdi_2	OM08	15	다원	M	older	Len	Unf	IPi	2	22.615	97.8	92.5	-0.4	-1.3	0
OM08_16_다원_Len_Unf_Wd_Wdi_1	OM08	16	다원	M	older	Len	Unf	IPm	1	0	94.4	94.1	-1	-1.1	100
OM08_16_다원_Len_Unf_Wd_Wdi_2	OM08	16	다원	M	older	Len	Unf	IPm	2	0	98.6	97.7	-0.2	-0.4	100
OM08_17_타작_Asp_Fo_IP_Wdi_1	OM08	17	타작	M	older	Asp	Fo	IPi	1	83.941	163.1	162	8.5	8.4	0
OM08_17_타작_Asp_Fo_IP_Wdi_2	OM08	17	타작	M	older	Asp	Fo	IPi	2	103.153	170.2	171.9	9.2	9.4	0
OM08_18_타작_Asp_Fo_Wd_Wdi_1	OM08	18	타작	M	older	Asp	Fo	IPm	1	120.43	135.2	136.2	5.2	5.3	0
OM08_18_타작_Asp_Fo_Wd_Wdi_2	OM08	18	타작	M	older	Asp	Fo	IPm	2	88.416	147.2	150.1	6.7	7	0
OM08_19_다작_Len_Unf_IP_Wdi_1	OM08	19	다작	M	older	Len	Unf	IPi	1	72.414	104.1	102.6	0.7	0.4	0
OM08_19_다작_Len_Unf_IP_Wdi_2	OM08	19	다작	M	older	Len	Unf	IPi	2	71.177	110.3	104.5	1.7	0.8	0
OM08_2_타도_Asp_Fo_Wd_Wdi_1	OM08	2	타도	M	older	Asp	Fo	IPm	1	95.167	173.7	172.8	9.6	9.5	100
OM08_2_타도_Asp_Fo_Wd_Wdi_2	OM08	2	타도	M	older	Asp	Fo	IPm	2	108.911	162.2	160	8.4	8.1	0
OM08_20_다작_Len_Unf_Wd_Wdi_1	OM08	20	다작	M	older	Len	Unf	IPm	1	0	91.4	90.1	-1.6	-1.8	100
OM08_20_다작_Len_Unf_Wd_Wdi_2	OM08	20	다작	M	older	Len	Unf	IPm	2	0	82.9	79.5	-3.2	-4	100
OM08_21_탄도_Asp_Fo_IP_Wdi_1	OM08	21	탄도	M	older	Asp	Fo	IPi	1	103.408	152.4	149.4	7.3	7	0
OM08_21_탄도_Asp_Fo_IP_Wdi_2	OM08	21	탄도	M	older	Asp	Fo	IPi	2	83.729	150	149.3	7	6.9	0
OM08_22_탄도_Asp_Fo_Wd_Wdi_1	OM08	22	탄도	M	older	Asp	Fo	IPm	1	83.245	158.1	157.8	7.9	7.9	0
OM08_23_단도_Len_Unf_IP_Wdi_1	OM08	23	단도	M	older	Len	Unf	IPi	1	67.334	97.4	90.6	-0.5	-1.7	0
OM08_23_단도_Len_Unf_IP_Wdi_2	OM08	23	단도	M	older	Len	Unf	IPi	2	82.113	99.2	97	-0.1	-0.5	0
OM08_24_단도_Len_Unf_Wd_Wdi_1	OM08	24	단도	M	older	Len	Unf	IPm	1	0	98.6	98	-0.2	-0.3	100
OM08_24_단도_Len_Unf_Wd_Wdi_2	OM08	24	단도	M	older	Len	Unf	IPm	2	0	87.8	87	-2.3	-2.4	100
OM08_25_탄소_Asp_Fo_IP_Wdi_1	OM08	25	탄소	M	older	Asp	Fo	IPi	1	105.349	158	155.4	7.9	7.6	0
OM08_25_탄소_Asp_Fo_IP_Wdi_2	OM08	25	탄소	M	older	Asp	Fo	IPi	2	86.39	164.8	160.7	8.6	8.2	0
OM08_26_탄소_Asp_Fo_Wd_Wdi_1	OM08	26	탄소	M	older	Asp	Fo	IPm	1	77.945	143.9	142.4	6.3	6.1	56.7257326
OM08_26_탄소_Asp_Fo_Wd_Wdi_2	OM08	26	탄소	M	older	Asp	Fo	IPm	2	74.562	152.7	151.6	7.3	7.2	0
OM08_27_단소_Len_Unf_IP_Wdi_1	OM08	27	단소	M	older	Len	Unf	IPi	1	52.671	101.8	98.4	0.3	-0.3	0
OM08_27_단소_Len_Unf_IP_Wdi_2	OM08	27	단소	M	older	Len	Unf	IPi	2	65.074	100.1	94.8	0	-0.9	0
OM08_28_단소_Len_Unf_Wd_Wdi_1	OM08	28	단소	M	older	Len	Unf	IPm	1	0	95.7	95.8	-0.8	-0.7	100
OM08_28_단소_Len_Unf_Wd_Wdi_2	OM08	28	단소	M	older	Len	Unf	IPm	2	0	98.7	98.2	-0.2	-0.3	100
OM08_29_탄식_Asp_Fo_IP_Wdi_2	OM08	29	탄식	M	older	Asp	Fo	IPi	2	105.778	160.5	161.2	8.2	8.3	0
OM08_3_다도_Len_Unf_IP_Wdi_1	OM08	3	다도	M	older	Len	Unf	IPi	1	92.243	97.2	91.2	-0.5	-1.6	0
OM08_3_다도_Len_Unf_IP_Wdi_2	OM08	3	다도	M	older	Len	Unf	IPi	2	44.882	97.8	92.1	-0.4	-1.4	0
OM08_30_탄식_Asp_Fo_Wd_Wdi_1	OM08	30	탄식	M	older	Asp	Fo	IPm	1	77.683	130.8	130.3	4.6	4.6	0
OM08_30_탄식_Asp_Fo_Wd_Wdi_2	OM08	30	탄식	M	older	Asp	Fo	IPm	2	81.255	161.4	161.1	8.3	8.3	0
OM08_31_단식_Len_Unf_IP_Wdi_1	OM08	31	단식	M	older	Len	Unf	IPi	1	51.274	90.7	93.4	-1.7	-1.2	0
OM08_31_단식_Len_Unf_IP_Wdi_2	OM08	31	단식	M	older	Len	Unf	IPi	2	56.836	82.5	84.3	-3.3	-3	0
OM08_32_단식_Len_Unf_Wd_Wdi_1	OM08	32	단식	M	older	Len	Unf	IPm	1	0	102.7	100.6	0.5	0.1	100
OM08_32_단식_Len_Unf_Wd_Wdi_2	OM08	32	단식	M	older	Len	Unf	IPm	2	0	95.1	92.9	-0.9	-1.3	100
OM08_33_다도_Len_Fo_IP_Wdi_1	OM08	33	다도	M	older	Len	Fo	IPi	1	73.994	104.8	114.3	0.8	2.3	0
OM08_33_다도_Len_Fo_IP_Wdi_2	OM08	33	다도	M	older	Len	Fo	IPi	2	81.382	113.8	121.7	2.2	3.4	0
OM08_34_다도_Len_Fo_Wd_Wdi_1	OM08	34	다도	M	older	Len	Fo	IPm	1	51.093	107.7	118.9	1.3	3	0
OM08_34_다도_Len_Fo_Wd_Wdi_2	OM08	34	다도	M	older	Len	Fo	IPm	2	88.031	107	107.2	1.2	1.2	0
OM08_35_타도_Asp_Unf_IP_Wdi_1	OM08	35	타도	M	older	Asp	Unf	IPi	1	91.469	137	124.4	5.5	3.8	0
OM08_35_타도_Asp_Unf_IP_Wdi_2	OM08	35	타도	M	older	Asp	Unf	IPi	2	87.699	125.5	125.1	3.9	3.9	0
OM08_36_타도_Asp_Unf_Wd_Wdi_1	OM08	36	타도	M	older	Asp	Unf	IPm	1	29.692	100.9	101.2	0.2	0.2	0
OM08_36_타도_Asp_Unf_Wd_Wdi_2	OM08	36	타도	M	older	Asp	Unf	IPm	2	39.702	99.1	98.3	-0.2	-0.3	100
OM08_37_다락_Len_Fo_IP_Wdi_1	OM08	37	다락	M	older	Len	Fo	IPi	1	89.1	100.8	104.1	0.1	0.7	0
OM08_37_다락_Len_Fo_IP_Wdi_2	OM08	37	다락	M	older	Len	Fo	IPi	2	76.301	116.3	116.8	2.6	2.7	0
OM08_38_다락_Len_Fo_Wd_Wdi_1	OM08	38	다락	M	older	Len	Fo	IPm	1	55.853	98.6	104.8	-0.2	0.8	0
OM08_38_다락_Len_Fo_Wd_Wdi_2	OM08	38	다락	M	older	Len	Fo	IPm	2	52.648	110.2	114.9	1.7	2.4	0
OM08_39_타락_Asp_Unf_IP_Wdi_2	OM08	39	타락	M	older	Asp	Unf	IPi	2	80.272	97.2	96.1	-0.5	-0.7	0
OM08_4_다도_Len_Unf_Wd_Wdi_1	OM08	4	다도	M	older	Len	Unf	IPm	1	0	88.7	85.9	-2.1	-2.6	100
OM08_4_다도_Len_Unf_Wd_Wdi_2	OM08	4	다도	M	older	Len	Unf	IPm	2	0	93.2	91.8	-1.2	-1.5	100
OM08_41_다산_Len_Fo_IP_Wdi_1	OM08	41	다산	M	older	Len	Fo	IPi	1	80.396	101.5	106.6	0.3	1.1	0
OM08_41_다산_Len_Fo_IP_Wdi_2	OM08	41	다산	M	older	Len	Fo	IPi	2	89.918	91.7	100.1	-1.5	0	0
OM08_42_다산_Len_Fo_Wd_Wdi_1	OM08	42	다산	M	older	Len	Fo	IPm	1	55.542	107.5	108.8	1.3	1.5	0
OM08_42_다산_Len_Fo_Wd_Wdi_2	OM08	42	다산	M	older	Len	Fo	IPm	2	87.978	108.4	110.1	1.4	1.7	0
OM08_44_타산_Asp_Unf_Wd_Wdi_1	OM08	44	타산	M	older	Asp	Unf	IPm	1	35.373	92.4	91.4	-1.4	-1.6	0
OM08_44_타산_Asp_Unf_Wd_Wdi_2	OM08	44	타산	M	older	Asp	Unf	IPm	2	23.849	102.5	100.4	0.4	0.1	74.9690434
OM08_45_다원_Len_Fo_IP_Wdi_1	OM08	45	다원	M	older	Len	Fo	IPi	1	41.685	84.4	92	-2.9	-1.4	0
OM08_45_다원_Len_Fo_IP_Wdi_2	OM08	45	다원	M	older	Len	Fo	IPi	2	38.615	99.4	117.5	-0.1	2.8	0
OM08_46_다원_Len_Fo_Wd_Wdi_1	OM08	46	다원	M	older	Len	Fo	IPm	1	24.688	94.9	103.5	-0.9	0.6	0
OM08_46_다원_Len_Fo_Wd_Wdi_2	OM08	46	다원	M	older	Len	Fo	IPm	2	67.594	108.8	114.1	1.5	2.3	0
OM08_47_타원_Asp_Unf_IP_Wdi_2	OM08	47	타원	M	older	Asp	Unf	IPi	2	90.489	131.6	122.7	4.8	3.5	0
OM08_48_타원_Asp_Unf_Wd_Wdi_1	OM08	48	타원	M	older	Asp	Unf	IPm	1	69.235	107.6	103.7	1.3	0.6	43.8001738
OM08_48_타원_Asp_Unf_Wd_Wdi_2	OM08	48	타원	M	older	Asp	Unf	IPm	2	50.939	98.9	89.9	-0.2	-1.8	0
OM08_49_다작_Len_Fo_IP_Wdi_1	OM08	49	다작	M	older	Len	Fo	IPi	1	75.189	102.7	106.2	0.5	1	0
OM08_49_다작_Len_Fo_IP_Wdi_2	OM08	49	다작	M	older	Len	Fo	IPi	2	89.395	97.5	109.7	-0.4	1.6	0
OM08_5_타락_Asp_Fo_IP_Wdi_1	OM08	5	타락	M	older	Asp	Fo	IPi	1	115.583	143.5	143.5	6.3	6.3	0
OM08_5_타락_Asp_Fo_IP_Wdi_2	OM08	5	타락	M	older	Asp	Fo	IPi	2	96.264	154.6	156.7	7.5	7.8	0
OM08_50_다작_Len_Fo_Wd_Wdi_1	OM08	50	다작	M	older	Len	Fo	IPm	1	60.018	95.4	101.8	-0.8	0.3	0
OM08_50_다작_Len_Fo_Wd_Wdi_2	OM08	50	다작	M	older	Len	Fo	IPm	2	64.503	95.1	108.9	-0.9	1.5	0
OM08_51_타작_Asp_Unf_IP_Wdi_1	OM08	51	타작	M	older	Asp	Unf	IPi	1	86.166	131.2	123.8	4.7	3.7	0
OM08_51_타작_Asp_Unf_IP_Wdi_2	OM08	51	타작	M	older	Asp	Unf	IPi	2	82.032	115.1	107.8	2.4	1.3	0
OM08_52_타작_Asp_Unf_Wd_Wdi_2	OM08	52	타작	M	older	Asp	Unf	IPm	2	23.014	98.1	90.9	-0.3	-1.7	0
OM08_53_단도_Len_Fo_IP_Wdi_1	OM08	53	단도	M	older	Len	Fo	IPi	1	53.794	106.7	112.9	1.1	2.1	0
OM08_53_단도_Len_Fo_IP_Wdi_2	OM08	53	단도	M	older	Len	Fo	IPi	2	84.136	100.7	101.6	0.1	0.3	0
OM08_54_단도_Len_Fo_Wd_Wdi_1	OM08	54	단도	M	older	Len	Fo	IPm	1	36.813	83	104.3	-3.2	0.7	0
OM08_54_단도_Len_Fo_Wd_Wdi_2	OM08	54	단도	M	older	Len	Fo	IPm	2	70.701	116.8	124.7	2.7	3.8	0
OM08_55_탄도_Asp_Unf_IP_Wdi_1	OM08	55	탄도	M	older	Asp	Unf	IPi	1	85.787	145	142.5	6.4	6.1	0
OM08_55_탄도_Asp_Unf_IP_Wdi_2	OM08	55	탄도	M	older	Asp	Unf	IPi	2	89.383	134.3	131	5.1	4.7	0
OM08_56_탄도_Asp_Unf_Wd_Wdi_1	OM08	56	탄도	M	older	Asp	Unf	IPm	1	51.547	108.5	105.3	1.4	0.9	100
OM08_56_탄도_Asp_Unf_Wd_Wdi_2	OM08	56	탄도	M	older	Asp	Unf	IPm	2	66.854	101.5	100.3	0.3	0.1	49.6290171
OM08_57_단소_Len_Fo_IP_Wdi_1	OM08	57	단소	M	older	Len	Fo	IPi	1	68.564	95.7	107.6	-0.8	1.3	0
OM08_57_단소_Len_Fo_IP_Wdi_2	OM08	57	단소	M	older	Len	Fo	IPi	2	79.461	102.2	112.7	0.4	2.1	0
OM08_58_단소_Len_Fo_Wd_Wdi_1	OM08	58	단소	M	older	Len	Fo	IPm	1	63.011	103	112	0.5	2	61.7395419
OM08_58_단소_Len_Fo_Wd_Wdi_2	OM08	58	단소	M	older	Len	Fo	IPm	2	67.349	122.9	124.4	3.6	3.8	0
OM08_59_탄소_Asp_Unf_IP_Wdi_1	OM08	59	탄소	M	older	Asp	Unf	IPi	1	79.65	123.1	117.1	3.6	2.7	0
OM08_59_탄소_Asp_Unf_IP_Wdi_2	OM08	59	탄소	M	older	Asp	Unf	IPi	2	81.78	117.6	111.4	2.8	1.9	0
OM08_6_타락_Asp_Fo_Wd_Wdi_1	OM08	6	타락	M	older	Asp	Fo	IPm	1	88.428	163.8	162.7	8.5	8.4	0
OM08_60_탄소_Asp_Unf_Wd_Wdi_1	OM08	60	탄소	M	older	Asp	Unf	IPm	1	33.94	99.8	98.1	0	-0.3	0
OM08_60_탄소_Asp_Unf_Wd_Wdi_2	OM08	60	탄소	M	older	Asp	Unf	IPm	2	40.384	102.7	97.7	0.5	-0.4	100
OM08_61_단식_Len_Fo_IP_Wdi_2	OM08	61	단식	M	older	Len	Fo	IPi	2	85.552	99.4	102.3	-0.1	0.4	0
OM08_62_단식_Len_Fo_Wd_Wdi_1	OM08	62	단식	M	older	Len	Fo	IPm	1	68.616	117.8	120.3	2.8	3.2	0
OM08_62_단식_Len_Fo_Wd_Wdi_2	OM08	62	단식	M	older	Len	Fo	IPm	2	47.626	96.3	113.5	-0.7	2.2	0
OM08_63_탄식_Asp_Unf_IP_Wdi_1	OM08	63	탄식	M	older	Asp	Unf	IPi	1	74.563	106	104.5	1	0.8	0
OM08_63_탄식_Asp_Unf_IP_Wdi_2	OM08	63	탄식	M	older	Asp	Unf	IPi	2	70.206	87.6	97.4	-2.3	-0.5	0
OM08_64_탄식_Asp_Unf_Wd_Wdi_1	OM08	64	탄식	M	older	Asp	Unf	IPm	1	68.851	92.2	90.5	-1.4	-1.7	100
OM08_64_탄식_Asp_Unf_Wd_Wdi_2	OM08	64	탄식	M	older	Asp	Unf	IPm	2	44.083	97	96.1	-0.5	-0.7	0
OM08_7_다락_Len_Unf_IP_Wdi_1	OM08	7	다락	M	older	Len	Unf	IPi	1	54.517	106.9	99.2	1.2	-0.1	0
OM08_8_다락_Len_Unf_Wd_Wdi_1	OM08	8	다락	M	older	Len	Unf	IPm	1	0	107.5	105.9	1.3	1	100
OM08_8_다락_Len_Unf_Wd_Wdi_2	OM08	8	다락	M	older	Len	Unf	IPm	2	0	97.5	94.4	-0.4	-1	100
OM08_9_타산_Asp_Fo_IP_Wdi_1	OM08	9	타산	M	older	Asp	Fo	IPi	1	111.647	149.6	149.1	7	6.9	0
OM08_9_타산_Asp_Fo_IP_Wdi_2	OM08	9	타산	M	older	Asp	Fo	IPi	2	93.483	165.1	162.6	8.7	8.4	0
YF01_1_타도_Asp_Fo_IP_Wdi_1	YF01	1	타도	F	younger	Asp	Fo	IPi	1	73.813	314	318.2	19.8	20	0
YF01_1_타도_Asp_Fo_IP_Wdi_2	YF01	1	타도	F	younger	Asp	Fo	IPi	2	73.095	289.9	294.9	18.4	18.7	0
YF01_10_타산_Asp_Fo_Wd_Wdi_1	YF01	10	타산	F	younger	Asp	Fo	IPm	1	56.53	282.4	288.3	18	18.3	0
YF01_10_타산_Asp_Fo_Wd_Wdi_2	YF01	10	타산	F	younger	Asp	Fo	IPm	2	66.515	302.4	302.4	19.2	19.2	0
YF01_11_다산_Len_Unf_IP_Wdi_1	YF01	11	다산	F	younger	Len	Unf	IPi	1	63.523	198.9	192.1	11.9	11.3	0
YF01_11_다산_Len_Unf_IP_Wdi_2	YF01	11	다산	F	younger	Len	Unf	IPi	2	30.179	203.5	187.9	12.3	10.9	0
YF01_12_다산_Len_Unf_Wd_Wdi_1	YF01	12	다산	F	younger	Len	Unf	IPm	1	0	176.4	172.5	9.8	9.4	100
YF01_12_다산_Len_Unf_Wd_Wdi_2	YF01	12	다산	F	younger	Len	Unf	IPm	2	9.29	179.3	175.7	10.1	9.8	0
YF01_13_타원_Asp_Fo_IP_Wdi_1	YF01	13	타원	F	younger	Asp	Fo	IPi	1	68.946	306	305.6	19.4	19.3	0
YF01_13_타원_Asp_Fo_IP_Wdi_2	YF01	13	타원	F	younger	Asp	Fo	IPi	2	66.654	282.5	282.3	18	18	0
YF01_14_타원_Asp_Fo_Wd_Wdi_1	YF01	14	타원	F	younger	Asp	Fo	IPm	1	72.85	317.5	319.9	20	20.1	0
YF01_14_타원_Asp_Fo_Wd_Wdi_2	YF01	14	타원	F	younger	Asp	Fo	IPm	2	71.592	296.6	302.3	18.8	19.2	0
YF01_15_다원_Len_Unf_IP_Wdi_1	YF01	15	다원	F	younger	Len	Unf	IPi	1	47.604	195.8	187.3	11.6	10.9	0
YF01_15_다원_Len_Unf_IP_Wdi_2	YF01	15	다원	F	younger	Len	Unf	IPi	2	27.479	206.7	197.8	12.6	11.8	0
YF01_16_다원_Len_Unf_Wd_Wdi_1	YF01	16	다원	F	younger	Len	Unf	IPm	1	0	169.5	167.4	9.1	8.9	100
YF01_16_다원_Len_Unf_Wd_Wdi_2	YF01	16	다원	F	younger	Len	Unf	IPm	2	11.332	167.8	165.8	9	8.8	0
YF01_17_타작_Asp_Fo_IP_Wdi_1	YF01	17	타작	F	younger	Asp	Fo	IPi	1	75.977	313	316.5	19.8	19.9	0
YF01_17_타작_Asp_Fo_IP_Wdi_2	YF01	17	타작	F	younger	Asp	Fo	IPi	2	75.394	290.7	294.8	18.5	18.7	0
YF01_18_타작_Asp_Fo_Wd_Wdi_1	YF01	18	타작	F	younger	Asp	Fo	IPm	1	63.92	293.2	297.6	18.6	18.9	0
YF01_18_타작_Asp_Fo_Wd_Wdi_2	YF01	18	타작	F	younger	Asp	Fo	IPm	2	76.732	285.7	292.7	18.2	18.6	0
YF01_19_다작_Len_Unf_IP_Wdi_1	YF01	19	다작	F	younger	Len	Unf	IPi	1	37.628	179.2	174.1	10.1	9.6	0
YF01_19_다작_Len_Unf_IP_Wdi_2	YF01	19	다작	F	younger	Len	Unf	IPi	2	21.448	189.4	195.5	11.1	11.6	0
YF01_2_타도_Asp_Fo_Wd_Wdi_1	YF01	2	타도	F	younger	Asp	Fo	IPm	1	77.612	318.7	325.5	20.1	20.4	0
YF01_2_타도_Asp_Fo_Wd_Wdi_2	YF01	2	타도	F	younger	Asp	Fo	IPm	2	70.266	303.9	308.4	19.2	19.5	0
YF01_20_다작_Len_Unf_Wd_Wdi_1	YF01	20	다작	F	younger	Len	Unf	IPm	1	0	172.4	170.1	9.4	9.2	100
YF01_20_다작_Len_Unf_Wd_Wdi_2	YF01	20	다작	F	younger	Len	Unf	IPm	2	0	168.6	165.9	9	8.8	100
YF01_21_탄도_Asp_Fo_IP_Wdi_1	YF01	21	탄도	F	younger	Asp	Fo	IPi	1	69.649	318.1	318.8	20	20.1	0
YF01_21_탄도_Asp_Fo_IP_Wdi_2	YF01	21	탄도	F	younger	Asp	Fo	IPi	2	70.773	298.8	303.6	19	19.2	0
YF01_22_탄도_Asp_Fo_Wd_Wdi_1	YF01	22	탄도	F	younger	Asp	Fo	IPm	1	60.92	279.5	288.8	17.8	18.4	0
YF01_22_탄도_Asp_Fo_Wd_Wdi_2	YF01	22	탄도	F	younger	Asp	Fo	IPm	2	80.114	294.2	301.2	18.7	19.1	0
YF01_23_단도_Len_Unf_IP_Wdi_1	YF01	23	단도	F	younger	Len	Unf	IPi	1	42.727	194.8	182.8	11.5	10.4	0
YF01_23_단도_Len_Unf_IP_Wdi_2	YF01	23	단도	F	younger	Len	Unf	IPi	2	36.629	194.6	188.1	11.5	10.9	0
YF01_24_단도_Len_Unf_Wd_Wdi_1	YF01	24	단도	F	younger	Len	Unf	IPm	1	7.796	172.3	168.8	9.4	9.1	0
YF01_24_단도_Len_Unf_Wd_Wdi_2	YF01	24	단도	F	younger	Len	Unf	IPm	2	9.541	180.3	178.4	10.2	10	0
YF01_25_탄소_Asp_Fo_IP_Wdi_1	YF01	25	탄소	F	younger	Asp	Fo	IPi	1	52.839	291.7	297.2	18.5	18.9	0
YF01_25_탄소_Asp_Fo_IP_Wdi_2	YF01	25	탄소	F	younger	Asp	Fo	IPi	2	60.131	289.3	295.3	18.4	18.7	0
YF01_26_탄소_Asp_Fo_Wd_Wdi_1	YF01	26	탄소	F	younger	Asp	Fo	IPm	1	52.787	293.1	304.4	18.6	19.3	0
YF01_26_탄소_Asp_Fo_Wd_Wdi_2	YF01	26	탄소	F	younger	Asp	Fo	IPm	2	62.517	288.2	295.3	18.3	18.7	0
YF01_27_단소_Len_Unf_IP_Wdi_1	YF01	27	단소	F	younger	Len	Unf	IPi	1	29.027	192.8	181.6	11.4	10.3	0
YF01_27_단소_Len_Unf_IP_Wdi_2	YF01	27	단소	F	younger	Len	Unf	IPi	2	30.458	195.6	191.8	11.6	11.3	0
YF01_28_단소_Len_Unf_Wd_Wdi_1	YF01	28	단소	F	younger	Len	Unf	IPm	1	0	173.1	170.9	9.5	9.3	100
YF01_28_단소_Len_Unf_Wd_Wdi_2	YF01	28	단소	F	younger	Len	Unf	IPm	2	11.722	179.1	177.9	10.1	10	0
YF01_29_탄식_Asp_Fo_IP_Wdi_1	YF01	29	탄식	F	younger	Asp	Fo	IPi	1	59.553	311.2	314.6	19.7	19.8	0
YF01_29_탄식_Asp_Fo_IP_Wdi_2	YF01	29	탄식	F	younger	Asp	Fo	IPi	2	55.812	285.6	290.4	18.2	18.5	0
YF01_3_다도_Len_Unf_IP_Wdi_1	YF01	3	다도	F	younger	Len	Unf	IPi	1	42.61	191.1	179.8	11.2	10.2	0
YF01_3_다도_Len_Unf_IP_Wdi_2	YF01	3	다도	F	younger	Len	Unf	IPi	2	24.284	202.2	187.8	12.2	10.9	0
YF01_30_탄식_Asp_Fo_Wd_Wdi__1	YF01	30	탄식	F	younger	Asp	Fo	IPm	1	47.361	287.8	305.5	18.3	19.3	0
YF01_30_탄식_Asp_Fo_Wd_Wdi_2	YF01	30	탄식	F	younger	Asp	Fo	IPm	2	50.76	286.3	296.8	18.2	18.8	0
YF01_31_단식_Len_Unf_IP_Wdi_1	YF01	31	단식	F	younger	Len	Unf	IPi	1	33.499	208.7	202.6	12.7	12.2	0
YF01_31_단식_Len_Unf_IP_Wdi_2	YF01	31	단식	F	younger	Len	Unf	IPi	2	35.938	196.1	186	11.7	10.7	0
YF01_32_단식_Len_Unf_Wd_Wdi_1	YF01	32	단식	F	younger	Len	Unf	IPm	1	0	171.7	171	9.4	9.3	100
YF01_32_단식_Len_Unf_Wd_Wdi_2	YF01	32	단식	F	younger	Len	Unf	IPm	2	0	180.4	178.2	10.2	10	100
YF01_33_다도_Len_Fo_IP_Wdi_1	YF01	33	다도	F	younger	Len	Fo	IPi	1	66.981	193.3	189.9	11.4	11.1	0
YF01_33_다도_Len_Fo_IP_Wdi_2	YF01	33	다도	F	younger	Len	Fo	IPi	2	47.16	193.1	191.2	11.4	11.2	0
YF01_34_다도_Len_Fo_Wd_Wdi_1	YF01	34	다도	F	younger	Len	Fo	IPm	1	54.002	199	197	11.9	11.7	0
YF01_34_다도_Len_Fo_Wd_Wdi_2	YF01	34	다도	F	younger	Len	Fo	IPm	2	58.273	197.8	195.6	11.8	11.6	0
YF01_35_타도_Asp_Unf_IP_Wdi_1	YF01	35	타도	F	younger	Asp	Unf	IPi	1	67.709	254.8	250.4	16.2	15.9	0
YF01_35_타도_Asp_Unf_IP_Wdi_2	YF01	35	타도	F	younger	Asp	Unf	IPi	2	61.299	257.7	253.7	16.4	16.1	0
YF01_36_타도_Asp_Unf_Wd_Wdi_1	YF01	36	타도	F	younger	Asp	Unf	IPm	1	20.425	193.9	186.9	11.5	10.8	0
YF01_36_타도_Asp_Unf_Wd_Wdi_2	YF01	36	타도	F	younger	Asp	Unf	IPm	2	30.008	196.6	193.2	11.7	11.4	0
YF01_37_다락_Len_Fo_IP_Wdi_1	YF01	37	다락	F	younger	Len	Fo	IPi	1	71.23	205.9	200.9	12.5	12.1	0
YF01_37_다락_Len_Fo_IP_Wdi_2	YF01	37	다락	F	younger	Len	Fo	IPi	2	52.841	218.2	206.8	13.5	12.6	0
YF01_38_다락_Len_Fo_Wd_Wdi_1	YF01	38	다락	F	younger	Len	Fo	IPm	1	51.913	199.7	197.6	12	11.8	0
YF01_38_다락_Len_Fo_Wd_Wdi_2	YF01	38	다락	F	younger	Len	Fo	IPm	2	61.347	195.3	193.6	11.6	11.4	0
YF01_39_타락_Asp_Unf_IP_Wdi_1	YF01	39	타락	F	younger	Asp	Unf	IPi	1	48.457	256.3	254.5	16.3	16.2	0
YF01_39_타락_Asp_Unf_IP_Wdi_2	YF01	39	타락	F	younger	Asp	Unf	IPi	2	39.139	229	231.9	14.3	14.6	0
YF01_4_다도_Len_Unf_Wd_Wdi_1	YF01	4	다도	F	younger	Len	Unf	IPm	1	8.146	168.5	164.8	9	8.6	100
YF01_4_다도_Len_Unf_Wd_Wdi_2	YF01	4	다도	F	younger	Len	Unf	IPm	2	9.836	170.1	167.8	9.2	9	100
YF01_40_타락_Asp_Unf_Wd_Wdi_1	YF01	40	타락	F	younger	Asp	Unf	IPm	1	30.189	180.2	174	10.2	9.6	0
YF01_40_타락_Asp_Unf_Wd_Wdi_2	YF01	40	타락	F	younger	Asp	Unf	IPm	2	28.715	203.1	189.9	12.3	11.1	0
YF01_41_다산_Len_Fo_IP_Wdi_1	YF01	41	다산	F	younger	Len	Fo	IPi	1	46.882	195.2	195	11.6	11.6	0
YF01_41_다산_Len_Fo_IP_Wdi_2	YF01	41	다산	F	younger	Len	Fo	IPi	2	62.772	196	195.4	11.7	11.6	0
YF01_42_다산_Len_Fo_Wd_Wdi_1	YF01	42	다산	F	younger	Len	Fo	IPm	1	32.324	193.7	190.8	11.4	11.2	0
YF01_42_다산_Len_Fo_Wd_Wdi_2	YF01	42	다산	F	younger	Len	Fo	IPm	2	59.955	192.1	189.8	11.3	11.1	0
YF01_43_타산_Asp_Unf_IP_Wdi_1	YF01	43	타산	F	younger	Asp	Unf	IPi	1	42.087	242.1	235.4	15.3	14.8	0
YF01_43_타산_Asp_Unf_IP_Wdi_2	YF01	43	타산	F	younger	Asp	Unf	IPi	2	51.142	253.4	252	16.1	16	0
YF01_44_타산_Asp_Unf_Wd_Wdi_1	YF01	44	타산	F	younger	Asp	Unf	IPm	1	22.303	189.2	182.2	11	10.4	0
YF01_44_타산_Asp_Unf_Wd_Wdi_2	YF01	44	타산	F	younger	Asp	Unf	IPm	2	16.817	209.1	193.7	12.8	11.4	0
YF01_45_다원_Len_Fo_IP_Wdi_1	YF01	45	다원	F	younger	Len	Fo	IPi	1	68.216	197.2	192.4	11.8	11.3	0
YF01_45_다원_Len_Fo_IP_Wdi_2	YF01	45	다원	F	younger	Len	Fo	IPi	2	60.548	197.1	195.4	11.7	11.6	0
YF01_46_다원_Len_Fo_Wd_Wdi_1	YF01	46	다원	F	younger	Len	Fo	IPm	1	52.433	208.2	203.4	12.7	12.3	0
YF01_46_다원_Len_Fo_Wd_Wdi_2	YF01	46	다원	F	younger	Len	Fo	IPm	2	63.119	211.1	206.9	12.9	12.6	0
YF01_47_타원_Asp_Unf_IP_Wdi_1	YF01	47	타원	F	younger	Asp	Unf	IPi	1	39.809	227.6	235.1	14.2	14.8	0
YF01_47_타원_Asp_Unf_IP_Wdi_2	YF01	47	타원	F	younger	Asp	Unf	IPi	2	30.304	229.7	234.4	14.4	14.7	0
YF01_48_타원_Asp_Unf_Wd_Wdi_1	YF01	48	타원	F	younger	Asp	Unf	IPm	1	26.376	194	189.7	11.5	11.1	0
YF01_48_타원_Asp_Unf_Wd_Wdi_2	YF01	48	타원	F	younger	Asp	Unf	IPm	2	28.546	195.5	185.9	11.6	10.7	0
YF01_49_다작_Len_Fo_IP_Wdi_1	YF01	49	다작	F	younger	Len	Fo	IPi	1	54.968	207	204	12.6	12.3	0
YF01_49_다작_Len_Fo_IP_Wdi_2	YF01	49	다작	F	younger	Len	Fo	IPi	2	56.66	200.3	194.2	12	11.5	0
YF01_5_타락_Asp_Fo_IP_Wdi_1	YF01	5	타락	F	younger	Asp	Fo	IPi	1	65.47	293.6	297.8	18.6	18.9	0
YF01_5_타락_Asp_Fo_IP_Wdi_2	YF01	5	타락	F	younger	Asp	Fo	IPi	2	75.313	307.4	312.1	19.4	19.7	0
YF01_50_다작_Len_Fo_Wd_Wdi_1	YF01	50	다작	F	younger	Len	Fo	IPm	1	46.009	203.3	198	12.3	11.8	0
YF01_50_다작_Len_Fo_Wd_Wdi_2	YF01	50	다작	F	younger	Len	Fo	IPm	2	50.101	198.8	188.4	11.9	11	0
YF01_51_타작_Asp_Unf_IP_Wdi_1	YF01	51	타작	F	younger	Asp	Unf	IPi	1	62.085	231.9	229.7	14.6	14.4	0
YF01_51_타작_Asp_Unf_IP_Wdi_2	YF01	51	타작	F	younger	Asp	Unf	IPi	2	40.789	246.1	244.9	15.6	15.5	0
YF01_52_타작_Asp_Unf_Wd_Wdi__1	YF01	52	타작	F	younger	Asp	Unf	IPm	1	22.734	193.2	185.7	11.4	10.7	0
YF01_52_타작_Asp_Unf_Wd_Wdi_2	YF01	52	타작	F	younger	Asp	Unf	IPm	2	22.681	189.2	184.6	11	10.6	0
YF01_53_단도_Len_Fo_IP_Wdi_1	YF01	53	단도	F	younger	Len	Fo	IPi	1	61.817	208.7	206.1	12.7	12.5	0
YF01_53_단도_Len_Fo_IP_Wdi_2	YF01	53	단도	F	younger	Len	Fo	IPi	2	47.938	193.7	194.5	11.4	11.5	0
YF01_54_단도_Len_Fo_Wd_Wdi_1	YF01	54	단도	F	younger	Len	Fo	IPm	1	50.732	219.1	206.6	13.6	12.6	0
YF01_54_단도_Len_Fo_Wd_Wdi_2	YF01	54	단도	F	younger	Len	Fo	IPm	2	63.244	205.9	202.8	12.5	12.2	0
YF01_55_탄도_Asp_Unf_IP_Wdi_1	YF01	55	탄도	F	younger	Asp	Unf	IPi	1	51.339	273.1	269.8	17.4	17.2	0
YF01_55_탄도_Asp_Unf_IP_Wdi_2	YF01	55	탄도	F	younger	Asp	Unf	IPi	2	62.271	263.4	261.7	16.8	16.7	0
YF01_56_탄도_Asp_Unf_Wd_Wdi_1	YF01	56	탄도	F	younger	Asp	Unf	IPm	1	19.241	188.9	186	11	10.7	0
YF01_56_탄도_Asp_Unf_Wd_Wdi_2	YF01	56	탄도	F	younger	Asp	Unf	IPm	2	20.828	195.1	187.8	11.6	10.9	0
YF01_57_단소_Len_Fo_IP_Wdi_1	YF01	57	단소	F	younger	Len	Fo	IPi	1	49.397	202.5	201.4	12.2	12.1	0
YF01_57_단소_Len_Fo_IP_Wdi_2	YF01	57	단소	F	younger	Len	Fo	IPi	2	51.325	219.2	223.9	13.6	14	0
YF01_58_단소_Len_Fo_Wd_Wdi_1	YF01	58	단소	F	younger	Len	Fo	IPm	1	33.362	189.7	191.7	11.1	11.3	0
YF01_58_단소_Len_Fo_Wd_Wdi_2	YF01	58	단소	F	younger	Len	Fo	IPm	2	53.658	201.5	196.9	12.1	11.7	0
YF01_59_탄소_Asp_Unf_IP_Wdi_1	YF01	59	탄소	F	younger	Asp	Unf	IPi	1	37.676	234.5	225.9	14.8	14.1	0
YF01_59_탄소_Asp_Unf_IP_Wdi_2	YF01	59	탄소	F	younger	Asp	Unf	IPi	2	32.977	244.2	239.2	15.5	15.1	0
YF01_6_타락_Asp_Fo_Wd_Wdi_1	YF01	6	타락	F	younger	Asp	Fo	IPm	1	72.899	296.9	301.1	18.8	19.1	0
YF01_6_타락_Asp_Fo_Wd_Wdi_2	YF01	6	타락	F	younger	Asp	Fo	IPm	2	72.951	303.4	310.3	19.2	19.6	0
YF01_60_탄소_Asp_Unf_Wd_Wdi_1	YF01	60	탄소	F	younger	Asp	Unf	IPm	1	22.744	207.1	196.6	12.6	11.7	0
YF01_60_탄소_Asp_Unf_Wd_Wdi_2	YF01	60	탄소	F	younger	Asp	Unf	IPm	2	26.872	198.7	194.5	11.9	11.5	0
YF01_61_단식_Len_Fo_IP_Wdi_1	YF01	61	단식	F	younger	Len	Fo	IPi	1	69.352	211.1	207.2	12.9	12.6	0
YF01_61_단식_Len_Fo_IP_Wdi_2	YF01	61	단식	F	younger	Len	Fo	IPi	2	64.455	223.4	200.3	13.9	12	0
YF01_62_단식_Len_Fo_Wd_Wdi_1	YF01	62	단식	F	younger	Len	Fo	IPm	1	52.568	216	211.8	13.3	13	0
YF01_62_단식_Len_Fo_Wd_Wdi_2	YF01	62	단식	F	younger	Len	Fo	IPm	2	55.283	192.3	192	11.3	11.3	0
YF01_63_탄식_Asp_Unf_IP_Wdi_1	YF01	63	탄식	F	younger	Asp	Unf	IPi	1	38.979	256.8	253.9	16.3	16.1	0
YF01_63_탄식_Asp_Unf_IP_Wdi_2	YF01	63	탄식	F	younger	Asp	Unf	IPi	2	27.976	235.8	233.2	14.9	14.7	0
YF01_64_탄식_Asp_Unf_Wd_Wdi_1	YF01	64	탄식	F	younger	Asp	Unf	IPm	1	35.007	191.9	184.9	11.3	10.6	0
YF01_64_탄식_Asp_Unf_Wd_Wdi_2	YF01	64	탄식	F	younger	Asp	Unf	IPm	2	29.684	202	195	12.2	11.6	0
YF01_7_다락_Len_Unf_IP_Wdi_1	YF01	7	다락	F	younger	Len	Unf	IPi	1	50.848	186.8	180.8	10.8	10.3	0
YF01_7_다락_Len_Unf_IP_Wdi_2	YF01	7	다락	F	younger	Len	Unf	IPi	2	29.837	199.7	187.6	12	10.9	0
YF01_8_다락_Len_Unf_Wd_Wdi_1	YF01	8	다락	F	younger	Len	Unf	IPm	1	10.445	171.7	167.6	9.4	8.9	100
YF01_8_다락_Len_Unf_Wd_Wdi_2	YF01	8	다락	F	younger	Len	Unf	IPm	2	15.079	167.3	163.5	8.9	8.5	0
YF01_9_타산_Asp_Fo_IP_Wdi_1	YF01	9	타산	F	younger	Asp	Fo	IPi	1	55.335	310.2	325	19.6	20.4	0
YF01_9_타산_Asp_Fo_IP_Wdi_2	YF01	9	타산	F	younger	Asp	Fo	IPi	2	68.425	304.5	314	19.3	19.8	0
YF02_1_타도_Asp_Fo_IP_Wdi_1	YF02	1	타도	F	younger	Asp	Fo	IPi	1	84.642	343.2	346.9	21.3	21.5	0
YF02_1_타도_Asp_Fo_IP_Wdi_2	YF02	1	타도	F	younger	Asp	Fo	IPi	2	103.015	338.4	334.1	21.1	20.9	0
YF02_10_타산_Asp_Fo_Wd_Wdi_1	YF02	10	타산	F	younger	Asp	Fo	IPm	1	81.734	334	330.3	20.9	20.7	0
YF02_10_타산_Asp_Fo_Wd_Wdi_2	YF02	10	타산	F	younger	Asp	Fo	IPm	2	68.578	303.6	307	19.2	19.4	0
YF02_11_다산_Len_Unf_IP_Wdi_1	YF02	11	다산	F	younger	Len	Unf	IPi	1	99.854	198.7	201.3	11.9	12.1	0
YF02_11_다산_Len_Unf_IP_Wdi_2	YF02	11	다산	F	younger	Len	Unf	IPi	2	60.435	215.1	209.4	13.3	12.8	0
YF02_12_다산_Len_Unf_Wd_Wdi_1	YF02	12	다산	F	younger	Len	Unf	IPm	1	0	216.8	216	13.4	13.3	100
YF02_12_다산_Len_Unf_Wd_Wdi_2	YF02	12	다산	F	younger	Len	Unf	IPm	2	0	222.4	222.6	13.8	13.9	100
YF02_13_타원_Asp_Fo_IP_Wdi_1	YF02	13	타원	F	younger	Asp	Fo	IPi	1	93.371	341	338.3	21.2	21.1	0
YF02_13_타원_Asp_Fo_IP_Wdi_2	YF02	13	타원	F	younger	Asp	Fo	IPi	2	92.408	332.5	328.1	20.8	20.6	0
YF02_14_타원_Asp_Fo_Wd_Wdi_1	YF02	14	타원	F	younger	Asp	Fo	IPm	1	102.986	342.5	342.8	21.3	21.3	0
YF02_14_타원_Asp_Fo_Wd_Wdi_2	YF02	14	타원	F	younger	Asp	Fo	IPm	2	77.768	336.3	340.5	21	21.2	0
YF02_15_다원_Len_Unf_IP_Wdi_1	YF02	15	다원	F	younger	Len	Unf	IPi	1	66.796	222.2	218.6	13.8	13.5	0
YF02_15_다원_Len_Unf_IP_Wdi_2	YF02	15	다원	F	younger	Len	Unf	IPi	2	76.161	220.5	216.6	13.7	13.4	0
YF02_16_다원_Len_Unf_Wd_Wdi_1	YF02	16	다원	F	younger	Len	Unf	IPm	1	0	211.2	207.6	12.9	12.6	100
YF02_16_다원_Len_Unf_Wd_Wdi_2	YF02	16	다원	F	younger	Len	Unf	IPm	2	0	220.8	218	13.7	13.5	100
YF02_17_타작_Asp_Fo_IP_Wdi_1	YF02	17	타작	F	younger	Asp	Fo	IPi	1	84.426	334.2	332.3	20.9	20.8	0
YF02_17_타작_Asp_Fo_IP_Wdi_2	YF02	17	타작	F	younger	Asp	Fo	IPi	2	89.478	325.5	322	20.4	20.2	0
YF02_18_타작_Asp_Fo_Wd_Wdi_1	YF02	18	타작	F	younger	Asp	Fo	IPm	1	88.747	330.1	329.2	20.7	20.6	0
YF02_18_타작_Asp_Fo_Wd_Wdi_2	YF02	18	타작	F	younger	Asp	Fo	IPm	2	95.036	326.3	324.6	20.5	20.4	0
YF02_19_다작_Len_Unf_IP_Wdi_1	YF02	19	다작	F	younger	Len	Unf	IPi	1	49.838	212.4	210.7	13	12.9	0
YF02_19_다작_Len_Unf_IP_Wdi_2	YF02	19	다작	F	younger	Len	Unf	IPi	2	67.8	220.1	218	13.7	13.5	0
YF02_2_타도_Asp_Fo_Wd_Wdi_1	YF02	2	타도	F	younger	Asp	Fo	IPm	1	103.101	337.9	341.7	21.1	21.3	0
YF02_2_타도_Asp_Fo_Wd_Wdi_2	YF02	2	타도	F	younger	Asp	Fo	IPm	2	87.04	324.7	323.6	20.4	20.3	0
YF02_20_다작_Len_Unf_Wd_Wdi_1	YF02	20	다작	F	younger	Len	Unf	IPm	1	0	216.9	214.1	13.4	13.2	100
YF02_20_다작_Len_Unf_Wd_Wdi_2	YF02	20	다작	F	younger	Len	Unf	IPm	2	0	224.6	222	14	13.8	100
YF02_21_탄도_Asp_Fo_IP_Wdi_1	YF02	21	탄도	F	younger	Asp	Fo	IPi	1	87.611	334.8	333.9	20.9	20.9	0
YF02_21_탄도_Asp_Fo_IP_Wdi_2	YF02	21	탄도	F	younger	Asp	Fo	IPi	2	85.419	326.3	324	20.5	20.4	0
YF02_22_탄도_Asp_Fo_Wd_Wdi_1	YF02	22	탄도	F	younger	Asp	Fo	IPm	1	81.957	342.6	347.3	21.3	21.6	0
YF02_22_탄도_Asp_Fo_Wd_Wdi_2	YF02	22	탄도	F	younger	Asp	Fo	IPm	2	75.898	317.2	317.1	20	20	79.8504936
YF02_23_단도_Len_Unf_IP_Wdi_1	YF02	23	단도	F	younger	Len	Unf	IPi	1	39.803	216.1	207.1	13.3	12.6	0
YF02_23_단도_Len_Unf_IP_Wdi_2	YF02	23	단도	F	younger	Len	Unf	IPi	2	60.81	229.1	224.5	14.4	14	0
YF02_24_단도_Len_Unf_Wd_Wdi_1	YF02	24	단도	F	younger	Len	Unf	IPm	1	0	225.5	221.7	14.1	13.8	100
YF02_24_단도_Len_Unf_Wd_Wdi_2	YF02	24	단도	F	younger	Len	Unf	IPm	2	0	234.6	232.1	14.8	14.6	100
YF02_25_탄소_Asp_Fo_IP_Wdi_1	YF02	25	탄소	F	younger	Asp	Fo	IPi	1	66.099	330.5	328.3	20.7	20.6	0
YF02_25_탄소_Asp_Fo_IP_Wdi_2	YF02	25	탄소	F	younger	Asp	Fo	IPi	2	88.191	328.9	327.6	20.6	20.5	0
YF02_26_탄소_Asp_Fo_Wd_Wdi_1	YF02	26	탄소	F	younger	Asp	Fo	IPm	1	71.845	320.5	320.4	20.2	20.2	0
YF02_26_탄소_Asp_Fo_Wd_Wdi_2	YF02	26	탄소	F	younger	Asp	Fo	IPm	2	73.624	296.8	298.6	18.8	18.9	0
YF02_27_단소_Len_Unf_IP_Wdi_1	YF02	27	단소	F	younger	Len	Unf	IPi	1	47.798	216.8	205	13.4	12.4	0
YF02_27_단소_Len_Unf_IP_Wdi_2	YF02	27	단소	F	younger	Len	Unf	IPi	2	55.505	211.3	203.6	13	12.3	0
YF02_28_단소_Len_Unf_Wd_Wdi_1	YF02	28	단소	F	younger	Len	Unf	IPm	1	0	219.1	218.4	13.6	13.5	100
YF02_28_단소_Len_Unf_Wd_Wdi_2	YF02	28	단소	F	younger	Len	Unf	IPm	2	0	227.4	224.8	14.2	14	100
YF02_29_탄식_Asp_Fo_IP_Wdi_1	YF02	29	탄식	F	younger	Asp	Fo	IPi	1	77.174	341.8	341.6	21.3	21.3	0
YF02_29_탄식_Asp_Fo_IP_Wdi_2	YF02	29	탄식	F	younger	Asp	Fo	IPi	2	81.373	317.3	317.1	20	20	0
YF02_3_다도_Len_Unf_IP_Wdi_1	YF02	3	다도	F	younger	Len	Unf	IPi	1	101.548	212.8	212.1	13.1	13	0
YF02_3_다도_Len_Unf_IP_Wdi_2	YF02	3	다도	F	younger	Len	Unf	IPi	2	86.767	216.5	213.6	13.4	13.1	0
YF02_30_탄식_Asp_Fo_Wd_Wdi_1	YF02	30	탄식	F	younger	Asp	Fo	IPm	1	84.913	349.7	352.1	21.7	21.8	0
YF02_30_탄식_Asp_Fo_Wd_Wdi_2	YF02	30	탄식	F	younger	Asp	Fo	IPm	2	69.685	322.4	319.5	20.3	20.1	0
YF02_31_단식_Len_Unf_IP_Wdi_2	YF02	31	단식	F	younger	Len	Unf	IPi	2	49.452	221.3	216.8	13.8	13.4	0
YF02_32_단식_Len_Unf_Wd_Wdi_1	YF02	32	단식	F	younger	Len	Unf	IPm	1	0	219.4	217	13.6	13.4	100
YF02_32_단식_Len_Unf_Wd_Wdi_2	YF02	32	단식	F	younger	Len	Unf	IPm	2	0	220.1	219.2	13.7	13.6	100
YF02_33_다도_Len_Fo_IP_Wdi_1	YF02	33	다도	F	younger	Len	Fo	IPi	1	76.248	194.4	193.9	11.5	11.5	0
YF02_33_다도_Len_Fo_IP_Wdi_2	YF02	33	다도	F	younger	Len	Fo	IPi	2	84.181	218.6	215.7	13.5	13.3	0
YF02_34_다도_Len_Fo_Wd_Wdi_1	YF02	34	다도	F	younger	Len	Fo	IPm	1	46.286	212.6	210.8	13.1	12.9	0
YF02_34_다도_Len_Fo_Wd_Wdi_2	YF02	34	다도	F	younger	Len	Fo	IPm	2	61.711	201	200.8	12.1	12.1	0
YF02_35_타도_Asp_Unf_IP_Wdi_1	YF02	35	타도	F	younger	Asp	Unf	IPi	1	74.379	275.5	270.1	17.5	17.2	0
YF02_35_타도_Asp_Unf_IP_Wdi_2	YF02	35	타도	F	younger	Asp	Unf	IPi	2	91.883	265.2	260.5	16.9	16.6	0
YF02_36_타도_Asp_Unf_Wd_Wdi_1	YF02	36	타도	F	younger	Asp	Unf	IPm	1	50.195	231.1	225.3	14.5	14.1	0
YF02_37_다락_Len_Fo_IP_Wdi_1	YF02	37	다락	F	younger	Len	Fo	IPi	1	88.513	199	199.2	11.9	11.9	0
YF02_37_다락_Len_Fo_IP_Wdi_2	YF02	37	다락	F	younger	Len	Fo	IPi	2	84.245	221.5	218.7	13.8	13.5	0
YF02_38_다락_Len_Fo_Wd_Wdi_1	YF02	38	다락	F	younger	Len	Fo	IPm	1	56.254	216.3	209.3	13.4	12.8	0
YF02_38_다락_Len_Fo_Wd_Wdi_2	YF02	38	다락	F	younger	Len	Fo	IPm	2	90.914	208.9	208.6	12.8	12.7	0
YF02_39_타락_Asp_Unf_IP_Wdi_1	YF02	39	타락	F	younger	Asp	Unf	IPi	1	49.661	264.4	262.1	16.8	16.7	0
YF02_39_타락_Asp_Unf_IP_Wdi_2	YF02	39	타락	F	younger	Asp	Unf	IPi	2	78.398	273	267.2	17.4	17	0
YF02_4_다도_Len_Unf_Wd_Wdi_1	YF02	4	다도	F	younger	Len	Unf	IPm	1	0	222.7	219.4	13.9	13.6	100
YF02_4_다도_Len_Unf_Wd_Wdi_2	YF02	4	다도	F	younger	Len	Unf	IPm	2	0	218.9	214.2	13.6	13.2	100
YF02_40_타락_Asp_Unf_Wd_Wdi_1	YF02	40	타락	F	younger	Asp	Unf	IPm	1	41.839	229.5	223.3	14.4	13.9	0
YF02_40_타락_Asp_Unf_Wd_Wdi_2	YF02	40	타락	F	younger	Asp	Unf	IPm	2	56.5	237.9	228.2	15	14.3	0
YF02_41_다산_Len_Fo_IP_Wdi_1	YF02	41	다산	F	younger	Len	Fo	IPi	1	79.431	217.9	217.6	13.5	13.5	0
YF02_41_다산_Len_Fo_IP_Wdi_2	YF02	41	다산	F	younger	Len	Fo	IPi	2	75.691	203.8	205.1	12.3	12.4	0
YF02_42_다산_Len_Fo_Wd_Wdi_1	YF02	42	다산	F	younger	Len	Fo	IPm	1	87.173	238.5	237.6	15	15	0
YF02_42_다산_Len_Fo_Wd_Wdi_2	YF02	42	다산	F	younger	Len	Fo	IPm	2	35.704	221.1	214.7	13.7	13.2	0
YF02_43_타산_Asp_Unf_IP_Wdi_1	YF02	43	타산	F	younger	Asp	Unf	IPi	1	32.509	254.8	247.1	16.2	15.7	0
YF02_43_타산_Asp_Unf_IP_Wdi_2	YF02	43	타산	F	younger	Asp	Unf	IPi	2	55.533	253.9	250	16.1	15.9	0
YF02_44_타산_Asp_Unf_Wd_Wdi_1	YF02	44	타산	F	younger	Asp	Unf	IPm	1	49.441	242.1	235.5	15.3	14.8	0
YF02_45_다원_Len_Fo_IP_Wdi_1	YF02	45	다원	F	younger	Len	Fo	IPi	1	56.011	220.6	222.9	13.7	13.9	0
YF02_45_다원_Len_Fo_IP_Wdi_2	YF02	45	다원	F	younger	Len	Fo	IPi	2	92.467	208	208.9	12.7	12.8	0
YF02_46_다원_Len_Fo_Wd_Wdi_1	YF02	46	다원	F	younger	Len	Fo	IPm	1	89.551	202.5	200.7	12.2	12.1	0
YF02_46_다원_Len_Fo_Wd_Wdi_2	YF02	46	다원	F	younger	Len	Fo	IPm	2	85.895	218.6	217.6	13.5	13.5	0
YF02_47_타원_Asp_Unf_IP_Wdi_1	YF02	47	타원	F	younger	Asp	Unf	IPi	1	64.769	246.5	243.8	15.6	15.4	0
[truncated: 1,688 more rows]
